# Supplementary material for: Transcriptomic analysis of the black tiger shrimp (Penaeus monodon) reveals insights into immune development in their early life stages
Source: Sci Rep. 2021 Jul 6;11:13881. doi: 10.1038/s41598-021-93364-9 (PMC8260638; doi:10.1038/s41598-021-93364-9)
Supplement: Supplementary file 2 — Supplementary Table. [file 41598_2021_93364_MOESM2_ESM.xlsx]

## Sheet: Table_supp_gene_cluster
Table S1. Summary of annotated genes that were clustered into nine clusters.
ID	Normalized read count												BLAST hits
	A1	A2	A3	B1	B2	B3	C1	C2	C3	E1	E2	E3	ClusterNo	Sequence description	Accession	Blast top hit taxonomy name
SEQ_15235	0	2.97353	0	1.98434	3.75543	7.51325	25.1908	24.8071	27.3149	52.8474	43.2131	33.1261	cluster 1	14-3-3 protein epsilon isoform X1	XP_027235464.1	Litopenaeus vannamei
SEQ_17317	2.2584	5.94707	10.8177	6.61448	2.50362	3.75663	10.4238	10.4953	0	54.88	11.0545	16.563	cluster 1	2',3'-cyclic-nucleotide 3'-phosphodiesterase-like	XP_037787507.1	Penaeus monodon
SEQ_7771	614.286	719.595	567.156	474.258	588.977	511.84	813.923	1137.31	767.003	4281.65	5225.77	4957.87	cluster 1	26S proteasome regulatory subunit 6A-B	XP_037790728.1	Penaeus monodon
SEQ_1941	13.5504	16.85	33.2258	14.5519	23.7844	11.2699	10.4238	13.3577	8.74077	18.2933	18.0892	19.8756	cluster 1	26Sproteasome non-ATPase regulatory subunit 1-like	XP_027227606.1	Litopenaeus vannamei
SEQ_17147	14.6796	8.9206	15.4539	5.95303	7.51086	7.51325	10.4238	4.7706	2.18519	3.04889	1.00496	5.52101	cluster 1	2-amino-3-carboxymuconate-6-semialdehyde decarboxylase-like	XP_037798246.1	Penaeus monodon
SEQ_17148	13.5504	21.8059	26.2716	9.26027	1.25181	7.51325	6.94919	19.0824	8.74077	10.163	12.0595	17.6672	cluster 1	2-amino-3-carboxymuconate-6-semialdehyde decarboxylase-like	XP_037798246.1	Penaeus monodon
SEQ_27108	308.272	196.253	122.085	177.929	152.721	125.847	192.84	158.384	146.408	162.607	108.535	172.256	cluster 1	33 kDa inner dynein arm light chain, axonemal-like isoform X1	XP_037785060.1	Penaeus monodon
SEQ_27109	12.4212	23.7883	26.2716	81.3581	84.4972	78.8891	93.814	47.706	37.1483	96.5481	84.4162	68.4605	cluster 1	33 kDa inner dynein arm light chain, axonemal-like isoform X1	XP_037785060.1	Penaeus monodon
SEQ_23306	6.77521	1.98236	7.72693	3.96869	1.25181	0	6.94919	9.54119	0	6.09777	12.0595	0	cluster 1	5'-3' exoribonuclease 2 homolog	XP_037779032.1	Penaeus monodon
SEQ_10296	81.3025	122.906	262.716	123.691	180.261	100.49	64.28	68.6966	43.7039	61.994	101.5	90.5446	cluster 1	A disintegrin and metalloproteinase with thrombospondin motifs 7-like	XP_037778496.1	Penaeus monodon
SEQ_24004	33.8761	35.6824	55.6339	96.5714	148.965	122.09	72.9664	104.953	86.3152	103.662	176.872	157.901	cluster 1	Abnormal spindle-like microcephaly-associated protein homolog	XP_037791257.1	Penaeus monodon
SEQ_13208	1522.16	1118.05	674.561	1130.41	1266.21	1580.6	2208.97	2050.4	2321.77	2683.02	2613.89	2652.29	cluster 1	Actin-related protein 5-like	XP_037791328.1	Penaeus monodon
SEQ_26375	3485.85	2557.24	2750.01	1917.54	1909.01	2323.47	1831.98	1934.95	2306.47	1241.91	1372.77	1519.38	cluster 1	Actin-related protein 6-like	XP_037775751.1	Penaeus monodon
SEQ_20877	208.902	125.88	97.3593	77.3894	55.0797	86.4024	141.59	70.6048	162.797	50.8148	39.1933	48.5849	cluster 1	Adhesive plaque matrix protein-like	XP_037800637.1	Penaeus monodon
SEQ_27951	128.729	194.271	335.349	201.08	170.872	85.4632	64.28	99.2284	85.2226	195.129	86.4262	117.045	cluster 1	Alpha-(1,3)-fucosyltransferase C-like	XP_037773933.1	Penaeus monodon
SEQ_15276	70.0105	41.6295	58.7246	79.3737	93.8858	92.0373	190.234	297.685	208.686	293.709	333.645	301.447	cluster 1	Alpha-1,4-N-acetylglucosaminyltransferase-like	XP_037792379.1	Penaeus monodon
SEQ_15645	4.51681	1.98236	40.18	11.9061	12.5181	3.75663	12.1611	22.8989	0	48.7822	22.109	26.5008	cluster 1	Alpha-1,4-N-acetylglucosaminyltransferase-like	XP_037789419.1	Penaeus monodon
SEQ_16648	41.7805	50.5501	28.5896	27.1194	15.0217	24.4181	45.1697	44.8436	28.4075	31.5052	28.1387	34.2303	cluster 1	Alpha-1,4-N-acetylglucosaminyltransferase-like	XP_037789419.1	Penaeus monodon
SEQ_30577	1705.09	1786.1	2277.13	1818.98	1698.08	1505.47	1633.93	1323.36	1145.04	1022.39	957.722	884.466	cluster 1	Alpha-L-fucosidase-like isoform X1	XP_037785481.1	Penaeus monodon
SEQ_32767	971.114	956.487	683.06	1217.06	1243.05	1270.68	3286.96	3416.7	2958.75	6932.15	7052.78	6847.16	cluster 1	Alpha-mannosidase 2C1-like	XP_037797147.1	Penaeus monodon
SEQ_20044	9.03361	3.96471	4.63616	2.64579	1.25181	0	5.21189	9.54119	2.18519	10.163	10.0496	4.41681	cluster 1	Amine sulfotransferase-like	XP_037778237.1	Penaeus monodon
SEQ_346	120.825	52.5324	30.135	70.7749	82.6195	74.1933	146.802	80.146	136.575	82.32	66.327	82.8151	cluster 1	Aminopeptidase N-like	XP_037798540.1	Penaeus monodon
SEQ_488	13.5504	9.91178	3.09077	5.95303	6.25905	5.63494	12.1611	3.81648	6.55558	12.1955	6.02973	0	cluster 1	Aminopeptidase N-like	XP_037798540.1	Penaeus monodon
SEQ_405	657.195	655.169	765.738	412.082	475.688	443.282	448.222	457.977	370.39	367.899	386.908	412.972	cluster 1	Aminopeptidase N-like	XP_037798407.1	Penaeus monodon
SEQ_23943	88.0777	207.156	201.673	98.5557	142.706	122.09	31.2713	53.4307	34.9631	32.5215	46.2279	80.6067	cluster 1	AminopeptidaseN-like	XP_027218957.1	Litopenaeus vannamei
SEQ_29833	4.51681	16.85	23.1808	28.4423	28.7916	26.2964	10.4238	7.63296	19.6667	30.4889	38.1883	22.084	cluster 1	Armadillo repeat-containing protein 6-like	XP_037793003.1	Penaeus monodon
SEQ_24485	1243.25	1521.46	1454.98	1201.85	1176.08	1233.11	760.936	810.047	799.781	956.334	892.4	912.071	cluster 1	Arrestin homolog	XP_037792612.1	Penaeus monodon
SEQ_6176	411.029	356.824	232.58	101.202	111.411	108.942	336.167	213.723	367.113	393.306	250.234	291.509	cluster 1	ATP-dependent DNA helicase PIF1-like	XP_037800811.1	Penaeus monodon
SEQ_19536	0	0	6.18154	0	0	0	38.2205	56.293	26.2223	99.597	94.4658	119.254	cluster 1	ATP-dependent RNA helicase DHX8-like	XP_037805060.1	Penaeus monodon
SEQ_25697	83.5609	89.206	53.3158	33.0724	30.6694	56.3494	67.7546	29.5777	59.0002	42.6844	54.2676	46.3765	cluster 1	AT-rich interactive domain-containing protein 3C-like	XP_037800277.1	Penaeus monodon
SEQ_25699	9.03361	21.8059	47.1343	165.362	145.21	128.664	95.5513	171.741	89.5929	25.4074	51.2527	15.4588	cluster 1	AT-rich interactive domain-containing protein 3C-like	XP_037800277.1	Penaeus monodon
SEQ_29220	128.729	75.3295	30.135	60.1918	74.4827	111.76	64.28	48.6601	63.3706	51.8311	48.2379	50.7933	cluster 1	Axoneme-associated protein mst101(2)-like	XP_037787319.1	Penaeus monodon
SEQ_16287	0	69.3824	7.72693	11.9061	17.5253	22.5398	257.989	449.39	638.077	42614.3	66613.5	68303.7	cluster 1	Bestrophin-2-like	XP_037795896.1	Penaeus monodon
SEQ_11473	964.338	906.928	611.2	726.931	682.237	649.896	1428.06	1014.23	1090.41	1318.14	1173.79	1134.02	cluster 1	Bestrophin-2-like	XP_037795896.1	Penaeus monodon
SEQ_2545	6253.52	2204.38	1192.26	1092.05	1343.19	2410.81	767.885	727.039	832.559	556.93	806.979	2929.45	cluster 1	Bestrophin-2-like	XP_037795896.1	Penaeus monodon
SEQ_19274	20.3256	27.753	60.27	24.4736	29.4175	26.2964	26.0594	40.073	17.4815	18.2933	36.1784	45.2723	cluster 1	Beta-1,3-galactosyltransferase 1-like	XP_037779389.1	Penaeus monodon
SEQ_19275	9.03361	27.753	61.8154	21.1663	26.9139	21.6006	19.1103	40.073	17.4815	22.3585	22.109	39.7513	cluster 1	Beta-1,3-galactosyltransferase 1-like	XP_037779389.1	Penaeus monodon
SEQ_5734	425.709	439.092	501.478	455.738	461.292	402.898	461.252	418.858	469.817	621.973	528.606	524.496	cluster 1	Beta-1,4-galactosyltransferase 4-like	XP_037803866.1	Penaeus monodon
SEQ_832	539.758	222.024	151.448	497.409	468.177	741.933	332.692	245.209	435.946	340.459	264.303	240.716	cluster 1	Beta-glucuronidase-like	XP_027237099.1	Litopenaeus vannamei
SEQ_5332	272.138	277.53	193.946	433.248	580.214	711.88	373.519	507.592	522.261	762.222	847.177	984.948	cluster 1	Beta-glucuronidase-like	XP_027237099.1	Litopenaeus vannamei
SEQ_33114	429.097	567.945	788.919	302.943	307.945	294.895	167.649	164.109	163.89	121.955	107.53	156.797	cluster 1	Broad-complex core protein isoforms 1/2/3/4/5-like isoform X2	XP_037795357.1	Penaeus monodon
SEQ_20939	0	0	0	0	0	0	0	0	0	28.4563	38.1883	6.62521	cluster 1	Bromodomain-containing protein 3-like	XP_037786132.1	Penaeus monodon
SEQ_21566	42.9097	27.753	20.09	34.3953	20.029	41.3229	33.0086	30.5318	43.7039	28.4563	14.0694	26.5008	cluster 1	BTB/POZ domain-containing protein 9-like	XP_037797608.1	Penaeus monodon
SEQ_19587	106.145	97.1354	80.36	72.7593	87.6267	73.2542	112.924	88.7331	88.5003	39.6355	63.3122	55.2101	cluster 1	Carbohydrate sulfotransferase 1-like	XP_037789556.1	Penaeus monodon
SEQ_1482	2052.89	1849.54	1512.16	859.221	930.095	1169.25	809.58	850.12	977.874	415.665	514.537	609.519	cluster 1	Carbonyl reductase	XP_037790327.1	Penaeus monodon
SEQ_12231	22.584	21.8059	21.6354	13.229	22.5326	25.3572	16.5043	30.5318	26.2223	18.2933	16.0793	11.042	cluster 1	Carboxy-terminal kinesin 2-like	XP_037786252.1	Penaeus monodon
SEQ_11765	5454.04	4070.77	2657.29	2336.23	2378.44	2940.5	2733.64	2484.53	3430.75	1772.42	1978.76	2006.33	cluster 1	Centromere protein V-like isoform X2	XP_037801858.1	Penaeus monodon
SEQ_19088	140.021	169.491	101.223	132.29	127.685	130.543	155.488	130.714	127.834	136.184	138.684	160.109	cluster 1	Centrosomal protein of 76 kDa-like	XP_037796654.1	Penaeus monodon
SEQ_14314	60.9769	105.065	54.0885	29.1037	38.8061	39.4446	57.3308	37.2107	54.6298	28.4563	28.1387	30.9177	cluster 1	Centrosomalprotein of 112 kDa-like	XP_027219939.1	Litopenaeus vannamei
SEQ_19122	42.9097	19.8236	40.18	33.0724	21.2808	28.1747	14.767	40.073	26.2223	22.3585	0	15.4588	cluster 1	CGMP-dependent protein kinase, isozyme 2 forms cD4/T1/T3A/T3B-like	XP_037785849.1	Penaeus monodon
SEQ_33466	29.3592	11.8941	13.9085	31.088	18.1513	26.2964	46.907	26.7153	52.4446	42.6844	32.1586	30.9177	cluster 1	Chitin deacetylase 1-like	XP_037779628.1	Penaeus monodon
SEQ_10345	2.2584	1.98236	0	0	0	0	0	4.7706	2.18519	7.11407	12.0595	8.83362	cluster 1	Chitin deacetylase 1-like isoform X1	XP_037779626.1	Penaeus monodon
SEQ_101	315.047	342.948	489.114	201.742	229.707	235.728	95.5513	154.567	93.9633	157.526	152.753	109.316	cluster 1	Citron rho-interacting kinase-like	XP_037783005.1	Penaeus monodon
SEQ_25273	1.1292	7.92942	4.63616	28.4423	38.1802	46.9578	33.0086	30.5318	24.0371	28.4563	36.1784	17.6672	cluster 1	Coiled-coil domain-containing protein 130 homolog	XP_037801387.1	Penaeus monodon
SEQ_32912	1630.57	1698.88	1322.08	1492.89	1276.85	1086.6	1263.01	858.707	894.837	756.124	665.28	672.459	cluster 1	Condensin complex subunit 1-like	XP_037805158.1	Penaeus monodon
SEQ_30040	144.538	208.147	227.172	246.72	219.067	237.607	270.15	230.897	159.519	408.551	362.789	346.719	cluster 1	COP1-interactiveprotein 1-like	XP_027217875.1	Litopenaeus vannamei
SEQ_5040	2.2584	26.7618	55.6339	49.6086	50.6983	26.2964	31.2713	54.3848	39.3335	51.8311	79.3915	93.8572	cluster 1	COP1-interactiveprotein 1-like	XP_027217875.1	Litopenaeus vannamei
SEQ_9039	0	1.98236	0	9.26027	2.50362	3.75663	15.6357	80.146	43.7039	2080.36	1386.84	1882.66	cluster 1	Crustacyanin-C1 subunit-like	XP_037800119.1	Penaeus monodon
SEQ_1558	489102	345144	199774	192054	190285	254774	228421	209490	296387	94053.1	131827	146324	cluster 1	Cuticle protein 16.5-like	XP_037796202.1	Penaeus monodon
SEQ_30514	6.77521	7.92942	0	6.61448	2.50362	1.87831	6.08054	1.90824	4.37039	8.13037	4.01982	6.62521	cluster 1	Cytochrome P450 2L1-like	XP_037801028.1	Penaeus monodon
SEQ_6224	128.729	197.244	93.4958	124.352	119.548	138.056	231.929	191.778	193.39	332.329	325.606	265.008	cluster 1	Cytochrome P450 2L1-like	XP_037801028.1	Penaeus monodon
SEQ_22783	1405.86	1955.59	2122.59	2199.98	2207.57	1928.09	3323.45	3152.41	2305.38	4154.62	4597.67	4702.8	cluster 1	Cytochrome P450 2L1-like	XP_037798086.1	Penaeus monodon
SEQ_22785	31.6177	73.3472	67.997	83.3424	62.5905	56.3494	66.0173	34.3483	45.8891	50.8148	56.2775	53.0017	cluster 1	Cytochrome P450 2L1-like	XP_037798086.1	Penaeus monodon
SEQ_6215	789.312	755.278	742.558	774.555	872.512	913.799	726.19	871.111	856.596	871.982	1030.08	1178.18	cluster 1	Cytochrome P450 302a1, mitochondrial-like	XP_037801652.1	Penaeus monodon
SEQ_552	1889.15	2595.89	1939.46	1183.99	1189.85	1160.8	1631.32	1754.63	1526.36	988.856	1427.04	1201.37	cluster 1	Cytochrome P450 315a1, mitochondrial-like	XP_037789873.1	Penaeus monodon
SEQ_28346	6.77521	9.91178	6.18154	19.8434	25.0362	36.6271	46.907	62.9719	61.1854	46.7496	88.4361	103.795	cluster 1	Delta(14)-sterol reductase TM7SF2-like	XP_037801855.1	Penaeus monodon
SEQ_30243	18.0672	17.8412	27.8169	13.229	5.63315	20.6614	15.6357	22.8989	6.55558	14.2281	6.02973	11.042	cluster 1	DNApolymerase alpha catalytic subunit-like	XP_027207566.1	Litopenaeus vannamei
SEQ_25577	31.6177	41.6295	33.2258	23.1507	33.7989	32.8705	35.6146	30.5318	34.9631	20.3259	31.1536	37.5429	cluster 1	D-ribitol-5-phosphate cytidylyltransferase-like	XP_037801045.1	Penaeus monodon
SEQ_5976	408.771	543.165	655.243	336.677	424.364	284.564	356.146	334.896	236.001	189.031	284.402	240.716	cluster 1	Dualspecificity protein kinase splA-like	XP_027216239.1	Litopenaeus vannamei
SEQ_25743	223.582	188.324	339.985	287.068	306.068	288.321	188.497	160.292	178.093	155.493	174.862	184.402	cluster 1	Dynein regulatory complex subunit 2-like	XP_037804153.1	Penaeus monodon
SEQ_12956	3280.33	3259.98	2799.47	3368.75	3298.52	3438.25	7948.13	7241.77	7266.86	2533.63	3772.6	3749.87	cluster 1	E3 ubiquitin-protein ligase RNF34-like isoform X1	XP_027212906.1	Penaeus vannamei
SEQ_10625	49.6849	47.5765	52.5431	53.5773	62.5905	41.3229	63.4113	56.293	51.3521	77.2385	72.3568	79.5025	cluster 1	E3 ubiquitin-protein ligase UBR2-like	XP_037789797.1	Penaeus monodon
SEQ_18454	329.727	279.512	151.448	147.503	135.196	168.109	134.64	111.632	136.575	54.88	43.2131	77.2941	cluster 1	Early nodulin-75-like	XP_037794269.1	Penaeus monodon
SEQ_21858	0	0	0	0	0	0	1.7373	1.90824	0	2.03259	4.01982	5.52101	cluster 1	ELAV-like protein 1 isoform X2	XP_037793365.1	Penaeus monodon
SEQ_21866	0	5.94707	3.09077	14.5519	12.5181	9.39156	15.6357	9.54119	8.74077	26.4237	23.114	19.8756	cluster 1	ELAV-like protein 1 isoform X2	XP_037793365.1	Penaeus monodon
SEQ_21862	752.048	631.38	440.435	358.505	403.709	507.144	448.222	458.931	479.65	265.253	296.462	324.635	cluster 1	ELAV-like protein 1 isoform X3	XP_037793366.1	Penaeus monodon
SEQ_21863	18.0672	23.7883	24.7262	14.5519	26.288	11.2699	33.0086	76.3296	67.741	37.6029	36.1784	65.1479	cluster 1	ELAV-like protein 3 isoform X6	XP_037793369.1	Penaeus monodon
SEQ_25040	198.74	262.662	169.22	144.857	164.613	194.405	435.193	656.434	606.391	132.118	166.823	160.109	cluster 1	Endothelial zinc finger protein induced by tumor necrosis factor alpha-like	XP_037798265.1	Penaeus monodon
SEQ_5751	133.246	134.8	182.355	194.466	162.109	185.953	132.903	164.109	159.519	166.672	162.803	196.548	cluster 1	Enhancer of split mbeta protein-like	XP_037795550.1	Penaeus monodon
SEQ_17709	29.3592	23.7883	23.1808	56.8845	43.8134	33.8096	26.0594	42.9354	32.7779	24.3911	38.1883	66.2521	cluster 1	Exonuclease 3'-5' domain-containing protein 2-like	XP_037775130.1	Penaeus monodon
SEQ_23175	36.1345	39.6471	38.6346	48.2857	31.2953	22.5398	36.4832	48.6601	26.2223	91.4666	38.1883	54.1059	cluster 1	Exportin-4-like	XP_037785840.1	Penaeus monodon
SEQ_19672	0	0	0	14.5519	15.0217	15.0265	27.7967	30.5318	17.4815	91.4666	71.3518	56.3143	cluster 1	Extensin-like	XP_037793401.1	Penaeus monodon
SEQ_17749	45.1681	53.5236	46.3616	71.4364	35.0507	39.4446	33.0086	19.0824	53.5372	16.2607	20.0991	33.1261	cluster 1	Extracellular matrix protein FRAS1-like	XP_037789104.1	Penaeus monodon
SEQ_22002	6.77521	17.8412	29.3623	11.9061	22.5326	21.6006	19.1103	15.2659	15.2964	87.4014	56.2775	59.6269	cluster 1	Fibrillin-1-like	XP_037791010.1	Penaeus monodon
SEQ_28449	293.592	275.547	309.85	268.548	220.945	203.797	195.446	162.2	172.63	234.764	238.174	192.131	cluster 1	Fibroblastgrowth factor 1-like isoform X2	XP_027238242.1	Litopenaeus vannamei
SEQ_491	42.9097	97.1354	178.492	164.039	167.117	145.569	138.984	248.071	178.093	268.302	291.437	253.966	cluster 1	Fibrocystin-L-like	XP_037775163.1	Penaeus monodon
SEQ_26536	27.1008	25.7706	35.5439	142.211	173.376	132.421	225.849	162.2	255.668	143.298	102.505	99.3782	cluster 1	Fibrous sheath CABYR-binding protein-like	XP_037799281.1	Penaeus monodon
SEQ_28557	11.292	21.8059	21.6354	10.5832	13.7699	16.9048	13.8984	22.8989	37.1483	18.2933	6.02973	4.41681	cluster 1	Forkhead box protein L1-like	XP_037795628.1	Penaeus monodon
SEQ_32574	0	0	0	23.8121	43.8134	45.0795	30.4027	43.8895	72.1114	50.8148	65.3221	59.6269	cluster 1	Forkhead box protein P1-like	XP_037772792.1	Penaeus monodon
SEQ_24405	40.6513	55.506	58.7246	130.305	171.498	126.786	94.6826	87.779	109.26	174.803	172.852	181.089	cluster 1	Fructose-1,6-bisphosphatase 1-like isoform X2	XP_037784500.1	Penaeus monodon
SEQ_982	92.5945	69.3824	57.9519	42.9941	61.3387	59.1668	109.45	106.861	152.964	91.4666	114.565	156.797	cluster 1	G2/mitotic-specific cyclin-A-like	XP_037802348.1	Penaeus monodon
SEQ_24060	3.38761	5.94707	6.18154	10.5832	7.51086	9.39156	32.14	21.9447	26.2223	216.471	212.046	160.109	cluster 1	G2/mitotic-specific cyclin-B3-like	XP_037786045.1	Penaeus monodon
SEQ_24061	5.64601	2.97353	4.63616	19.182	16.2735	7.51325	19.9789	20.0365	15.2964	11.1793	32.1586	19.8756	cluster 1	G2/mitotic-specific cyclin-B3-like	XP_037786045.1	Penaeus monodon
SEQ_24062	2.2584	5.94707	0	6.61448	0	12.209	9.55513	15.2659	17.4815	34.5541	8.03964	15.4588	cluster 1	G2/mitotic-specific cyclin-B3-like	XP_037786045.1	Penaeus monodon
SEQ_24065	130.987	95.1531	84.2235	106.493	71.3532	91.0982	80.7843	95.4119	95.0559	84.3525	89.441	117.045	cluster 1	G2/mitotic-specific cyclin-B3-like	XP_037786045.1	Penaeus monodon
SEQ_5514	9.03361	11.8941	6.18154	1.3229	3.75543	5.63494	6.94919	9.54119	4.37039	10.163	0	11.042	cluster 1	G2/mitotic-specific cyclin-B3-like	XP_037786045.1	Penaeus monodon
SEQ_6192	13.5504	7.92942	9.27231	2.64579	1.25181	11.2699	0	0	0	0	0	0	cluster 1	G2/mitotic-specific cyclin-B3-like	XP_037786045.1	Penaeus monodon
SEQ_6199	140.021	237.883	363.166	660.125	733.561	632.052	678.414	1119.18	658.836	720.554	903.455	704.481	cluster 1	G2/mitotic-specific cyclin-B3-like	XP_037786045.1	Penaeus monodon
SEQ_33790	389.575	383.586	435.799	353.875	332.982	306.165	391.76	396.914	331.057	331.312	420.071	334.573	cluster 1	Galactosylceramide sulfotransferase-like	XP_037793382.1	Penaeus monodon
SEQ_27210	60.9769	17.8412	38.6346	54.2387	45.6911	28.1747	119.873	143.118	96.1485	84.3525	150.743	131.4	cluster 1	Galactosylgalactosylxylosylprotein 3-beta-glucuronosyltransferase S-like isoform X1	XP_037803729.1	Penaeus monodon
SEQ_30942	121.954	188.324	211.718	234.814	285.413	229.154	131.166	163.154	192.297	233.748	217.07	175.568	cluster 1	Gastric triacylglycerol lipase-like	XP_037797242.1	Penaeus monodon
SEQ_31385	51.9433	28.7442	69.5423	42.3327	52.576	18.7831	72.0978	75.3754	63.3706	138.216	105.52	99.3782	cluster 1	Gastric triacylglycerol lipase-like	XP_037779598.1	Penaeus monodon
SEQ_23043	0	0	0	6.61448	5.00724	3.75663	6.94919	15.2659	5.46298	61.994	48.2379	61.8353	cluster 1	Gastrula zinc finger protein XlCGF8.2DB-like	XP_037800270.1	Penaeus monodon
SEQ_28826	388.445	409.356	428.072	586.704	553.926	595.425	518.583	485.647	409.724	690.065	656.236	705.585	cluster 1	GATA-binding factor 2-like isoform X1	XP_037776175.1	Penaeus monodon
SEQ_3164	0	0	1.54539	3.96869	5.00724	3.75663	51.2502	51.5224	72.1114	114.841	98.4856	131.4	cluster 1	Glucose dehydrogenase [FAD, quinone]-like	XP_037797246.1	Penaeus monodon
SEQ_32587	229.228	206.165	146.039	301.62	292.298	370.967	310.107	289.098	300.464	353.671	305.506	274.946	cluster 1	Glutamate receptor ionotropic, delta-2-like isoform X2	XP_037780912.1	Penaeus monodon
SEQ_2755	325.21	247.794	173.856	348.583	448.148	516.536	448.222	539.077	718.929	354.687	290.432	358.866	cluster 1	Glutathione S-transferase 1-like	XP_037786117.1	Penaeus monodon
SEQ_16275	1085.16	877.192	857.689	972.328	856.238	1024.62	1269.09	1278.52	1441.14	1301.87	1170.77	1211.31	cluster 1	Glycerol-3-phosphate dehydrogenase, mitochondrial-like isoform X2	XP_037780675.1	Penaeus monodon
SEQ_16279	1100.97	912.875	1059.36	687.906	727.302	796.405	542.036	562.93	520.076	437.007	393.942	460.452	cluster 1	Glycerol-3-phosphate dehydrogenase, mitochondrial-like isoform X2	XP_037780675.1	Penaeus monodon
SEQ_15662	13.5504	11.8941	6.18154	23.8121	28.1657	12.209	33.0086	20.9906	32.7779	33.5378	13.0644	26.5008	cluster 1	Hairy/enhancer-of-split related with YRPW motif protein-like	XP_037797596.1	Penaeus monodon
SEQ_15663	18.0672	7.92942	27.0442	24.4736	32.5471	24.4181	41.6951	30.5318	28.4075	50.8148	56.2775	33.1261	cluster 1	Hairy/enhancer-of-split related with YRPW motif protein-like	XP_037797596.1	Penaeus monodon
SEQ_33726	11.292	5.94707	4.63616	5.29158	3.75543	0	1.7373	1.90824	6.55558	0	2.00991	0	cluster 1	Haloalkane dehalogenase-like isoform X2	XP_037802055.1	Penaeus monodon
SEQ_31038	212.29	359.798	505.341	409.436	450.026	440.464	194.577	290.052	233.816	299.807	342.69	373.22	cluster 1	Hemicentin-1-like	XP_037803773.1	Penaeus monodon
SEQ_9850	546.534	731.489	472.888	287.73	272.269	295.834	1820.69	1858.62	1625.78	2537.69	2522.44	2446.91	cluster 1	Hemicentin-1-like	XP_037803773.1	Penaeus monodon
SEQ_10050	1703.97	1631.48	2056.91	2278.69	2457.3	2199.5	1573.99	1766.08	2051.9	2003.12	2570.68	2248.16	cluster 1	Hemicentin-1-like	XP_037803773.1	Penaeus monodon
SEQ_21416	15.8088	77.3119	56.4066	199.757	162.735	123.029	568.965	408.363	372.576	943.122	964.757	909.862	cluster 1	Heparan sulfate 2-O-sulfotransferase pipe-like	XP_037785578.1	Penaeus monodon
SEQ_23359	466.36	607.592	414.936	445.154	423.738	526.867	508.159	540.032	431.576	568.109	600.963	543.267	cluster 1	Heterogeneous nuclear ribonucleoprotein 27C-like isoform X4	XP_037796238.1	Penaeus monodon
SEQ_6264	0	0	0	1.3229	5.00724	1.87831	12.1611	22.8989	13.1112	176.835	244.204	342.303	cluster 1	Heterogeneous nuclear ribonucleoprotein 27C-like isoform X4	XP_037796238.1	Penaeus monodon
SEQ_21163	110.662	166.518	293.623	162.716	178.383	174.683	101.632	164.109	115.815	96.5481	146.723	86.1278	cluster 1	Heterogeneous nuclear ribonucleoprotein 87F-like isoform X4	XP_037800774.1	Penaeus monodon
SEQ_21165	33.8761	41.6295	32.4531	17.1976	15.0217	22.5398	21.7162	18.1283	24.0371	26.4237	21.1041	22.084	cluster 1	Heterogeneous nuclear ribonucleoprotein 87F-like isoform X4	XP_037800774.1	Penaeus monodon
SEQ_3652	11.292	0	1.54539	34.3953	12.5181	5.63494	59.0681	24.8071	54.6298	38.6192	48.2379	38.6471	cluster 1	Heterogeneous nuclear ribonucleoprotein A1, A2/B1 homolog isoform X1	XP_037800770.1	Penaeus monodon
SEQ_6282	102.757	73.3472	124.404	121.706	167.743	163.413	137.246	127.852	146.408	135.167	167.828	165.63	cluster 1	Heterogeneous nuclear ribonucleoprotein A1, A2/B1 homolog isoform X1	XP_037800770.1	Penaeus monodon
SEQ_23664	146.796	68.3913	84.2235	76.7279	67.5978	86.4024	121.611	93.5037	112.537	118.907	65.3221	76.1899	cluster 1	Heterogeneousnuclear ribonucleoprotein A3 homolog 2-like	XP_027215004.1	Litopenaeus vannamei
SEQ_14662	4867.99	2787.19	2519.75	4109.58	4473.34	5758.91	2435.69	2238.36	2821.09	1436.03	1735.56	1898.12	cluster 1	High mobility group protein DSP1-like	XP_037790973.1	Penaeus monodon
SEQ_18725	1318.91	1354.94	1245.58	772.571	940.11	1175.82	545.511	768.066	826.003	556.93	724.573	693.439	cluster 1	HistoneH3.v1-like isoform X2	XP_027237307.1	Litopenaeus vannamei
SEQ_14851	10.1628	13.8765	26.2716	5.29158	11.2663	9.39156	7.81783	3.81648	4.37039	0	9.0446	6.62521	cluster 1	Histone-lysine N-methyltransferase PRDM16-like	XP_037780032.1	Penaeus monodon
SEQ_14852	0	1.98236	0	527.835	759.849	802.979	58.1994	57.2472	71.0188	2221.62	1857.16	2581.62	cluster 1	Histone-lysine N-methyltransferase PRDM16-like	XP_037780032.1	Penaeus monodon
SEQ_14621	28.23	46.5854	129.04	42.9941	73.8568	47.897	82.5216	132.623	53.5372	237.813	190.942	249.55	cluster 1	Histone-lysineN-methyltransferase PRDM9-like	XP_027234246.1	Penaeus monodon
SEQ_23717	77.9149	59.4707	94.2685	47.6242	67.5978	61.9843	36.4832	37.2107	59.0002	26.4237	46.2279	45.2723	cluster 1	HMG box-containing protein 4-like isoform X3	XP_037794809.1	Penaeus monodon
SEQ_23724	62.1061	77.3119	81.1327	21.1663	46.317	39.4446	22.5849	57.2472	54.6298	64.0266	46.2279	57.4185	cluster 1	HMG box-containing protein 4-like isoform X3	XP_037794809.1	Penaeus monodon
SEQ_17623	167.122	139.756	84.9962	78.0508	70.7273	67.6193	137.246	117.357	162.797	86.3851	95.4708	100.482	cluster 1	Homeobox protein Hox-A3-like	XP_037801242.1	Penaeus monodon
SEQ_27090	0	1.98236	0	29.1037	21.2808	22.5398	19.1103	25.7612	17.4815	6.09777	12.0595	17.6672	cluster 1	Homeobox protein mab-5-like	XP_037801189.1	Penaeus monodon
SEQ_1518	0	0	0	1.3229	2.50362	7.51325	0	0	4.37039	24.3911	52.2577	24.2924	cluster 1	Homeobox protein MSX-3-like	XP_037799411.1	Penaeus monodon
SEQ_21143	99.3698	156.606	128.267	163.378	138.325	129.604	103.369	106.861	126.741	135.167	113.56	120.358	cluster 1	Homeobox protein slou-like	XP_037794805.1	Penaeus monodon
SEQ_16723	2.2584	5.94707	1.54539	7.93737	6.25905	7.51325	20.8476	32.4401	45.8891	1071.18	787.885	771.837	cluster 1	Homeobox protein unc-4 homolog	XP_037803000.1	Penaeus monodon
SEQ_7766	15.8088	18.8324	29.3623	19.182	16.2735	24.4181	6.94919	20.0365	14.2038	32.5215	37.1833	25.3966	cluster 1	Homeobox protein XHOX-7.1'-like	XP_037799414.1	Penaeus monodon
SEQ_15192	2.2584	0	0.772693	1.3229	0	3.75663	1.7373	3.81648	2.18519	26.4237	20.0991	13.2504	cluster 1	Homeotic protein spalt-major-like	XP_037796841.1	Penaeus monodon
SEQ_18677	9.03361	19.8236	13.9085	15.8747	10.0145	43.2012	13.0297	3.81648	24.0371	0	4.01982	2.2084	cluster 1	Hornerin-like isoform X1	XP_037794922.1	Penaeus monodon
SEQ_20128	121.954	97.1354	53.3158	167.346	133.944	116.455	196.314	130.714	148.593	101.63	122.605	97.1698	cluster 1	Hydroxymethylglutaryl-CoA lyase, mitochondrial-like isoform X2	XP_037800166.1	Penaeus monodon
SEQ_28496	44.0389	43.6118	64.1335	135.597	123.929	99.5506	85.1275	59.1554	69.9262	173.787	183.907	139.129	cluster 1	Inosinetriphosphate pyrophosphatase-like isoform X3	XP_027220101.1	Litopenaeus vannamei
SEQ_18686	1172.11	1164.63	682.288	2317.05	2144.98	2076.47	3112.37	2382.44	2256.21	2226.7	2045.08	1846.23	cluster 1	Insulinoma-associated protein 1-like	XP_037790411.1	Penaeus monodon
SEQ_23198	15.8088	5.94707	12.3631	2.64579	1.87772	0	1.7373	11.4494	8.74077	4.06518	6.02973	13.2504	cluster 1	Integratorcomplex subunit 10-like	XP_027210674.1	Litopenaeus vannamei
SEQ_20210	7.90441	5.94707	0	2.64579	6.25905	4.69578	6.08054	15.2659	9.83337	4.06518	0	8.83362	cluster 1	Intraflagellar transport protein 122 homolog	XP_037775750.1	Penaeus monodon
SEQ_20211	0	7.92942	0	15.8747	36.9284	41.3229	51.2502	38.1648	80.8522	173.787	11373.1	4770.15	cluster 1	Intraflagellar transport protein 122 homolog	XP_037775750.1	Penaeus monodon
SEQ_22374	58.7185	84.2501	49.4523	52.2544	60.0869	54.4711	78.1783	112.586	74.2966	56.9126	32.1586	50.7933	cluster 1	KICSTOR complex protein kaptin-like isoform X1	XP_037795476.1	Penaeus monodon
SEQ_19788	1012.89	1017.94	720.15	715.687	843.72	976.723	402.184	543.848	586.725	362.818	407.007	408.555	cluster 1	Kinetochore protein Spc24-like isoform X1	XP_037789063.1	Penaeus monodon
SEQ_19410	74.5273	47.5765	27.8169	55.5616	69.4755	70.4367	90.3394	60.1095	87.4077	52.8474	30.1487	35.3345	cluster 1	Lachesin-like isoform X1	XP_037800517.1	Penaeus monodon
SEQ_15328	310.531	416.295	245.716	541.064	554.552	470.517	775.703	424.583	485.113	579.289	534.636	543.267	cluster 1	Lactosylceramide 4-alpha-galactosyltransferase-like	XP_037792532.1	Penaeus monodon
SEQ_15688	42.9097	26.7618	55.6339	76.0665	71.3532	85.4632	54.7248	86.8249	83.0374	79.2711	68.337	73.9815	cluster 1	Large neutral amino acids transporter small subunit 2-like, partial	XP_037803546.1	Penaeus monodon
SEQ_30390	1977.23	1601.74	1095.68	711.718	667.841	815.188	730.533	563.885	665.391	364.85	368.819	425.118	cluster 1	Leucine-zipper-like transcriptional regulator 1	XP_037788245.1	Penaeus monodon
SEQ_5913	510.399	430.171	589.565	875.095	980.794	855.571	357.014	418.858	359.464	665.674	594.934	453.827	cluster 1	LIMdomain-binding protein 2-like isoform X1	XP_027216152.1	Litopenaeus vannamei
SEQ_13645	268.75	317.177	201.673	245.397	398.076	519.353	2114.29	3104.7	3820.81	844.542	946.668	904.341	cluster 1	LIMdomain-binding protein 2-like isoform X2	XP_027216153.1	Litopenaeus vannamei
SEQ_24685	0	3.96471	0	871.127	1589.17	1650.1	1567.91	1875.8	3360.83	664.657	937.623	897.716	cluster 1	Lipase maturation factor 2-like	XP_037799899.1	Penaeus monodon
SEQ_20803	206.644	247.794	135.221	158.747	164.613	144.63	189.365	164.109	169.353	190.047	148.733	152.38	cluster 1	Longitudinals lacking protein, isoforms H/M/V-like	XP_037787863.1	Penaeus monodon
SEQ_29151	6.77521	3.96471	3.09077	19.182	16.2735	19.7223	2.60594	1.90824	13.1112	10.163	8.03964	13.2504	cluster 1	Low-density lipoprotein receptor-related protein 2-like	XP_037798730.1	Penaeus monodon
SEQ_23670	24.8424	35.6824	35.5439	9.26027	20.029	5.63494	33.0086	59.1554	54.6298	10.163	16.0793	26.5008	cluster 1	chromodomain-helicase-DNA-binding protein Mi-2 homolog	XP_027220544.1	Litopenaeus vannamei
SEQ_29627	28.23	17.8412	6.18154	38.364	28.7916	15.0265	43.4324	19.0824	50.2595	22.3585	2.00991	26.5008	cluster 1	Serine proteinase stubble-like	ROT71258.1	Litopenaeus vannamei
SEQ_12766	704.622	618.495	387.119	370.411	374.917	584.155	373.519	341.575	541.928	364.85	427.106	340.094	cluster 1	Lysine-specific demethylase phf2-like	XP_037797813.1	Penaeus monodon
SEQ_28572	547.663	989.195	1403.98	1170.1	1293.12	1165.49	1758.14	3253.55	2184.1	4419.87	3637.94	4138.55	cluster 1	M7GpppX diphosphatase-like isoform X1	XP_037778424.1	Penaeus monodon
SEQ_14853	95.9822	111.012	158.402	124.352	130.188	93.9156	92.9454	117.357	105.982	194.112	158.783	183.298	cluster 1	MDS1 and EVI1 complex locus protein EVI1-A-like	XP_037780035.1	Penaeus monodon
SEQ_19645	2.2584	0	0	0	2.50362	0	1.7373	3.81648	2.18519	20.3259	16.0793	17.6672	cluster 1	Mediator of RNA polymerase II transcription subunit 27-like	XP_037780928.1	Penaeus monodon
SEQ_26932	18.0672	12.8853	13.9085	12.5675	10.6404	7.51325	19.9789	8.58707	8.74077	4.06518	3.01487	22.084	cluster 1	Metastasis-associated protein MTA3-like	XP_037790966.1	Penaeus monodon
SEQ_26934	1762.68	1438.2	1036.18	904.199	960.765	1149.53	624.558	647.847	866.429	425.828	549.711	592.956	cluster 1	Metastasis-associated protein MTA3-like	XP_037790966.1	Penaeus monodon
SEQ_776	65.4937	121.915	138.312	107.155	105.152	58.2277	99.0259	97.3202	54.6298	211.39	139.689	154.588	cluster 1	Metastasis-associated protein MTA3-like	XP_037790966.1	Penaeus monodon
SEQ_27144	11.292	11.8941	4.63616	7.93737	8.76267	11.2699	12.1611	9.54119	6.55558	8.13037	10.0496	11.042	cluster 1	Methyltransferase-like protein 24	XP_037797069.1	Penaeus monodon
SEQ_27145	20.3256	41.6295	32.4531	42.9941	38.8061	45.0795	31.2713	24.8071	19.6667	42.6844	44.218	29.8135	cluster 1	Methyltransferase-like protein 24	XP_037797069.1	Penaeus monodon
SEQ_15699	15.8088	25.7706	75.7239	10.5832	16.2735	3.75663	5.21189	13.3577	6.55558	12.1955	2.00991	6.62521	cluster 1	Methyltransferase-like protein 24	XP_037789947.1	Penaeus monodon
SEQ_1396	350.053	489.642	533.931	310.88	355.514	273.294	254.514	321.538	257.853	312.003	370.829	292.614	cluster 1	Microtubule-associated protein RP/EB family member 1-like isoform X1	XP_037789563.1	Penaeus monodon
SEQ_1427	3.38761	3.96471	1.54539	1.98434	5.00724	8.45241	3.47459	3.81648	4.37039	0	4.01982	4.41681	cluster 1	Microtubule-associated protein RP/EB family member 3-like isoform X2	XP_037789565.1	Penaeus monodon
SEQ_18093	6.77521	9.91178	27.8169	11.9061	7.51086	0	0	5.72472	4.37039	30.4889	14.0694	6.62521	cluster 1	Mitochondrial enolase superfamily member 1-like, partial	XP_037798818.1	Penaeus monodon
SEQ_7937	7301.42	7957.18	5519.34	5458.27	6057.51	6850.21	4851.4	5777.19	5609.39	6269.53	5887.03	5804.79	cluster 1	Mitochondrialimport inner membrane translocase subunit Tim21-like	XP_027225761.1	Litopenaeus vannamei
SEQ_21539	0	3.96471	1.54539	9.26027	5.00724	1.87831	3.47459	3.81648	0	2.03259	12.0595	1.1042	cluster 1	MOG interacting and ectopic P-granules protein 1-like isoform X3	XP_037803777.1	Penaeus monodon
SEQ_442	842.385	745.366	713.968	586.704	561.437	591.668	758.33	581.059	585.632	492.903	535.641	490.266	cluster 1	M-phase inducer phosphatase-like isoform X2	XP_037805017.1	Penaeus monodon
SEQ_27657	165.993	146.694	103.541	109.139	81.3677	124.908	72.0978	59.1554	83.0374	54.88	40.1982	83.9193	cluster 1	M-phase phosphoprotein 8-like	XP_037795873.1	Penaeus monodon
SEQ_8929	252.941	337.992	353.121	225.554	209.678	214.128	165.912	282.419	185.741	208.341	210.036	244.029	cluster 1	M-phase phosphoprotein 8-like	XP_037795873.1	Penaeus monodon
SEQ_26110	31.6177	28.7442	38.6346	40.3483	58.2092	45.0795	49.5129	27.6695	34.9631	52.8474	64.3171	68.4605	cluster 1	Mucin-17-like	XP_037802000.1	Penaeus monodon
SEQ_13887	380.541	346.912	353.121	308.896	349.881	358.758	183.285	208.952	194.482	109.76	92.4559	88.3362	cluster 1	MutS protein homolog 4-like	XP_037802135.1	Penaeus monodon
SEQ_16614	9.03361	13.8765	15.4539	23.8121	35.0507	60.106	44.3011	59.1554	74.2966	111.793	166.823	130.296	cluster 1	Negative elongation factor B-like	XP_037792593.1	Penaeus monodon
SEQ_15348	101.628	69.3824	75.7239	35.0567	41.9357	34.7488	26.0594	41.9813	56.815	40.6518	22.109	26.5008	cluster 1	Neurogenic differentiation factor 1-like	XP_037789598.1	Penaeus monodon
SEQ_14830	11.292	27.753	3.09077	13.229	12.5181	26.2964	33.8773	25.7612	24.0371	8.13037	10.0496	13.2504	cluster 1	Nicastrin-like	XP_037785926.1	Penaeus monodon
SEQ_14831	0	7.92942	13.9085	5.29158	8.76267	3.75663	6.94919	6.67884	0	16.2607	9.0446	15.4588	cluster 1	Nicastrin-like	XP_037785926.1	Penaeus monodon
SEQ_14833	0	0	0	2.64579	6.25905	7.51325	3.47459	24.8071	19.6667	12.1955	22.109	17.6672	cluster 1	Nicastrin-like	XP_037785926.1	Penaeus monodon
SEQ_20958	6.77521	5.94707	6.18154	7.93737	2.50362	3.75663	3.47459	1.90824	2.18519	0	0	0	cluster 1	Nipped-B-like protein B	XP_037788436.1	Penaeus monodon
SEQ_31491	2.2584	13.8765	1.54539	158.086	157.102	145.569	383.942	324.401	346.353	280.498	318.571	203.173	cluster 1	NK1 transcription factor-related protein 2-like	XP_037794268.1	Penaeus monodon
SEQ_30125	12.4212	24.7794	20.09	13.8904	18.1513	16.9048	23.4535	8.58707	9.83337	18.2933	9.0446	15.4588	cluster 1	Nose resistant to fluoxetine protein 6-like	XP_037787933.1	Penaeus monodon
SEQ_30126	7889.73	11446.1	8620.16	4134.05	4068.38	3892.8	1657.38	2173.48	1779.84	1152.48	996.916	946.301	cluster 1	Nose resistant to fluoxetine protein 6-like	XP_037787933.1	Penaeus monodon
SEQ_31588	22.584	37.6648	58.7246	76.0665	63.8423	54.4711	55.5935	97.3202	31.6853	60.9777	80.3964	125.879	cluster 1	NPC intracellular cholesterol transporter 1 homolog 1b-like	XP_037793998.1	Penaeus monodon
SEQ_19520	246.166	188.324	179.265	109.8	157.102	187.831	89.4708	87.779	92.8707	121.955	93.4608	139.129	cluster 1	Nuclear receptor subfamily 2 group F member 1-A-like isoform X1	XP_037772759.1	Penaeus monodon
SEQ_18708	191.964	152.641	108.95	571.491	634.042	716.576	1478.44	1789.93	1776.56	940.074	1446.13	1305.17	cluster 1	Nucleolarprotein 58-like	XP_027220504.1	Litopenaeus vannamei
SEQ_33006	5972.35	5852.91	4244.4	3891.3	4574.74	5275.24	2975.99	3517.84	3851.4	2541.76	2793.78	2925.03	cluster 1	Oxygen-dependent choline dehydrogenase-like	XP_037793675.1	Penaeus monodon
SEQ_21891	2.2584	0	0	0	1.25181	7.51325	5.21189	9.54119	6.55558	18.2933	42.2081	17.6672	cluster 1	Pairedbox protein Pax-7-like	XP_027216851.1	Litopenaeus vannamei
SEQ_25107	151.313	153.633	103.541	103.847	83.8713	123.029	91.2081	166.017	88.5003	170.738	119.59	136.921	cluster 1	Peptidyl-tRNAhydrolase 2, mitochondrial-like	XP_027210857.1	Litopenaeus vannamei
SEQ_6289	1382.14	1766.28	2144.22	1852.72	2141.85	1980.68	2043.93	3018.83	2838.57	4965.62	4763.49	4776.78	cluster 1	Perilipin-1-like	XP_037804123.1	Penaeus monodon
SEQ_23120	0	1.98236	0	2.64579	5.00724	8.45241	6.94919	13.3577	15.2964	8.13037	29.1437	11.042	cluster 1	Peroxisomal N(1)-acetyl-spermine/spermidine oxidase-like isoform X1	XP_037777186.1	Penaeus monodon
SEQ_16190	22.584	16.85	33.2258	30.4266	28.1657	23.4789	42.5638	44.8436	34.9631	51.8311	47.2329	61.8353	cluster 1	Pleckstrin homology domain-containing family G member 5-like	XP_037796214.1	Penaeus monodon
SEQ_19980	137.763	168.5	108.177	244.736	218.441	188.77	265.806	182.237	155.149	144.314	131.649	145.755	cluster 1	Plexin A3-like	XP_037790716.1	Penaeus monodon
SEQ_29881	170.509	155.615	87.3143	120.384	109.533	112.699	125.954	85.8707	125.649	135.167	162.803	160.109	cluster 1	Poly(rC)-binding protein 3-like	XP_037798928.1	Penaeus monodon
SEQ_29884	1515.39	1684.01	939.594	860.544	838.713	1055.61	370.913	446.528	358.372	397.372	680.355	492.474	cluster 1	Poly(rC)-binding protein 3-like	XP_037798928.1	Penaeus monodon
SEQ_33413	446.035	483.695	533.158	337.338	284.161	235.728	92.0767	123.081	140.945	58.9452	68.337	59.6269	cluster 1	PR domain zinc finger protein 13-like	XP_037797061.1	Penaeus monodon
SEQ_3621	6859.9	7853.1	5384.9	5860.43	6876.19	7407.13	9067.82	11055.4	11549.8	6362.01	9065.7	8741.97	cluster 1	Probable 26S proteasome non-ATPase regulatory subunit 3	XP_037776170.1	Penaeus monodon
SEQ_6241	3945.43	4560.41	4516.39	3867.49	3992.02	4172.67	2599	3553.14	2936.9	2586.47	2856.08	3063.06	cluster 1	Probable 4-coumarate--CoA ligase 1	XP_037777959.1	Penaeus monodon
SEQ_6232	828.834	668.054	751.83	390.916	435.004	476.152	357.014	436.987	375.853	230.699	258.274	223.049	cluster 1	Probable cytochrome P450 49a1 isoform X2	XP_037803808.1	Penaeus monodon
SEQ_14757	2.2584	13.8765	16.9992	15.8747	18.7772	24.4181	6.94919	6.67884	2.18519	11.1793	14.0694	15.4588	cluster 1	Probable histone H2A.3	XP_037792845.1	Penaeus monodon
SEQ_662	147.925	192.289	227.944	68.1291	89.5044	58.2277	71.2291	55.3389	65.5558	54.88	46.2279	35.3345	cluster 1	Probable medium-chain specific acyl-CoA dehydrogenase 1, mitochondrial	XP_037797035.1	Penaeus monodon
SEQ_14332	189.706	227.971	211.718	262.595	374.917	330.583	468.201	724.177	575.799	514.246	637.142	451.619	cluster 1	Progesterone-induced-blocking factor 1-like	XP_037773675.1	Penaeus monodon
SEQ_9413	4.51681	21.8059	18.5446	29.1037	30.0435	26.2964	31.2713	28.6236	17.4815	44.717	46.2279	48.5849	cluster 1	Proline-richextensin-like protein EPR1	XP_027210684.1	Litopenaeus vannamei
SEQ_31738	517.174	424.224	547.839	422.665	354.888	336.218	495.998	325.355	382.409	365.866	370.829	374.324	cluster 1	Proline-richprotein 36-like	XP_027237144.1	Litopenaeus vannamei
SEQ_13405	40.6513	19.8236	41.7254	12.5675	13.7699	33.8096	13.0297	9.54119	26.2223	14.2281	20.0991	30.9177	cluster 1	Prolyl 3-hydroxylase 1-like	XP_037792644.1	Penaeus monodon
SEQ_28282	660.583	641.292	464.388	266.563	349.881	369.088	303.158	413.134	491.669	447.17	473.334	398.617	cluster 1	Prolyl 4-hydroxylase subunit alpha-1-like	XP_037800653.1	Penaeus monodon
SEQ_28283	359.086	267.618	144.494	143.534	157.102	221.641	154.619	178.42	246.927	237.813	193.956	227.466	cluster 1	Prolyl 4-hydroxylase subunit alpha-1-like	XP_037800653.1	Penaeus monodon
SEQ_18805	30.4884	46.5854	28.5896	57.546	44.4393	48.8361	33.8773	30.5318	33.8705	27.44	20.0991	37.5429	cluster 1	Prophenoloxidase-activating factor 2-like	XP_037793605.1	Penaeus monodon
SEQ_4417	923.687	764.198	501.478	746.113	846.85	955.122	803.5	662.159	942.911	547.783	585.889	792.817	cluster 1	Prostaglandin reductase 1-like isoform X2	XP_037788239.1	Penaeus monodon
SEQ_8953	732.852	979.284	1266.44	1702.57	1887.1	1862.35	6149.16	10710.9	6497.67	40232.1	35005.6	33391.1	cluster 1	Proteasome subunit alpha type-7-like	XP_037793551.1	Penaeus monodon
SEQ_31975	54.2017	25.7706	35.5439	21.1663	30.0435	26.2964	55.5935	20.9906	37.1483	24.3911	24.1189	24.2924	cluster 1	Protein AAR2 homolog	XP_037793087.1	Penaeus monodon
SEQ_623	2446.98	2767.37	3790.83	1901.66	1914.02	1920.57	1339.46	1885.34	1548.21	1646.4	1497.38	1496.19	cluster 1	Protein arginine N-methyltransferase 9-like isoform X1	XP_037794322.1	Penaeus monodon
SEQ_26569	0	3.96471	0	541.064	803.662	789.83	65.1486	83.9625	56.815	2223.65	2015.94	2698.67	cluster 1	Protein escargot-like	XP_037779841.1	Penaeus monodon
SEQ_26573	42.9097	84.2501	122.085	49.6086	75.1086	72.315	45.1697	62.0178	32.7779	97.5644	68.337	62.9395	cluster 1	Protein escargot-like	XP_037779841.1	Penaeus monodon
SEQ_16403	58.7185	58.4795	23.1808	39.6869	23.1585	30.053	29.534	28.6236	31.6853	10.163	8.03964	26.5008	cluster 1	Protein fuzzy homolog	XP_037795503.1	Penaeus monodon
SEQ_23507	0	3.96471	4.63616	19.8434	31.2953	21.6006	9.55513	16.22	26.2223	29.4726	27.1338	35.3345	cluster 1	Protein inscuteable homolog	XP_037789911.1	Penaeus monodon
SEQ_23508	128.729	177.421	165.356	193.143	188.397	214.128	201.526	257.612	217.427	273.384	224.105	200.965	cluster 1	Protein inscuteable homolog	XP_037789911.1	Penaeus monodon
SEQ_1689	3211.45	4000.39	3454.71	2373.27	2636.94	2871.94	1963.14	2119.1	2197.21	1304.92	1847.11	1866.1	cluster 1	Protein kinase C-binding protein 1-like	XP_037786708.1	Penaeus monodon
SEQ_31653	774.632	407.374	309.85	393.561	437.508	410.411	482.1	374.015	650.095	770.352	672.315	590.748	cluster 1	Protein MIS12 homolog	XP_037780084.1	Penaeus monodon
SEQ_30204	238.262	180.394	229.49	166.685	157.728	144.63	191.971	89.6872	167.167	196.145	120.595	122.566	cluster 1	Protein obstructor-E-like isoform X1	XP_037792468.1	Penaeus monodon
SEQ_26800	9.03361	4.95589	4.63616	1.3229	6.25905	7.51325	5.21189	3.81648	0	0	0	0	cluster 1	Protein odd-skipped-like	XP_037800244.1	Penaeus monodon
SEQ_26801	0	0	0	84.6653	7.51086	5.63494	0	0	0	0	0	0	cluster 1	Protein odd-skipped-like	XP_037800244.1	Penaeus monodon
SEQ_22862	109.533	106.056	59.4973	62.8375	82.6195	68.5584	61.674	110.678	137.667	178.868	213.051	166.734	cluster 1	Protein O-linked-mannose beta-1,2-N-acetylglucosaminyltransferase 1-like	XP_037799912.1	Penaeus monodon
SEQ_25664	49.6849	67.4001	70.315	88.634	87.6267	102.368	104.238	78.2378	93.9633	90.4503	65.3221	55.2101	cluster 1	Protein O-linked-mannose beta-1,2-N-acetylglucosaminyltransferase 1-like	XP_037799344.1	Penaeus monodon
SEQ_25665	0	5.94707	0	14.5519	0	15.0265	1.7373	11.4494	2.18519	0	2.00991	4.41681	cluster 1	Protein O-linked-mannose beta-1,2-N-acetylglucosaminyltransferase 1-like	XP_037799344.1	Penaeus monodon
SEQ_25666	29.3592	31.7177	64.9062	43.6556	33.7989	15.0265	10.4238	20.9906	28.4075	50.8148	51.2527	50.7933	cluster 1	Protein O-linked-mannose beta-1,2-N-acetylglucosaminyltransferase 1-like	XP_037799344.1	Penaeus monodon
SEQ_25667	22.584	21.8059	33.9985	2.64579	10.6404	13.1482	15.6357	27.6695	26.2223	56.9126	28.1387	26.5008	cluster 1	Protein O-linked-mannose beta-1,2-N-acetylglucosaminyltransferase 1-like	XP_037799344.1	Penaeus monodon
SEQ_10042	1060.32	1164.63	1366.12	1927.46	1750.66	1819.15	2508.66	2861.4	2510.79	1101.66	1352.67	1400.13	cluster 1	Protein O-linked-mannose beta-1,2-N-acetylglucosaminyltransferase 1-like	XP_037799344.1	Penaeus monodon
SEQ_21337	711.397	903.954	594.201	763.972	711.654	756.96	2287.15	1879.62	1634.52	1231.75	1187.86	976.115	cluster 1	Protein O-linked-mannose beta-1,2-N-acetylglucosaminyltransferase 1-like	XP_037795066.1	Penaeus monodon
SEQ_20807	37.2637	33.7	40.18	67.4677	70.7273	33.8096	41.6951	22.8989	34.9631	37.6029	48.2379	33.1261	cluster 1	Protein O-linked-mannose beta-1,2-N-acetylglucosaminyltransferase 1-like	XP_037794983.1	Penaeus monodon
SEQ_27344	1243.25	932.698	735.603	603.24	665.337	875.294	422.163	475.151	602.021	454.284	563.78	590.748	cluster 1	Protein O-linked-mannose beta-1,2-N-acetylglucosaminyltransferase 1-like	XP_037787541.1	Penaeus monodon
SEQ_27345	0	5.94707	1.54539	5.29158	3.75543	7.51325	0	11.4494	2.18519	6.09777	2.00991	6.62521	cluster 1	Protein O-linked-mannose beta-1,2-N-acetylglucosaminyltransferase 1-like	XP_037787541.1	Penaeus monodon
SEQ_16222	85.8193	55.506	29.3623	134.935	117.67	119.273	88.6021	83.9625	107.074	39.6355	30.1487	37.5429	cluster 1	Protein O-linked-mannose beta-1,2-N-acetylglucosaminyltransferase 1-like	XP_037787541.1	Penaeus monodon
SEQ_31965	74.5273	32.7089	15.4539	50.9315	40.0579	64.8018	45.1697	36.2565	41.5187	8.13037	20.0991	9.93782	cluster 1	Protein O-linked-mannose beta-1,2-N-acetylglucosaminyltransferase 1-like	XP_037787541.1	Penaeus monodon
SEQ_17596	79.0441	51.5412	40.9527	265.902	282.909	304.287	238.878	250.933	326.686	284.563	437.156	452.723	cluster 1	Protein O-linked-mannose beta-1,2-N-acetylglucosaminyltransferase 1-like	XP_037787541.1	Penaeus monodon
SEQ_24833	18.0672	21.8059	75.7239	37.0411	53.8279	35.6879	19.9789	40.073	21.8519	52.8474	42.2081	44.1681	cluster 1	Protein O-linked-mannose beta-1,2-N-acetylglucosaminyltransferase 1-like	XP_037776276.1	Penaeus monodon
SEQ_33231	299.238	213.103	115.904	177.268	157.102	205.675	163.306	80.146	125.649	79.2711	84.4162	87.232	cluster 1	Protein O-linked-mannose beta-1,2-N-acetylglucosaminyltransferase 1-like	XP_037774419.1	Penaeus monodon
SEQ_24243	11.292	11.8941	6.18154	25.135	15.0217	9.39156	56.4621	81.1001	49.1669	111.793	158.783	132.504	cluster 1	Protein O-linked-mannose beta-1,2-N-acetylglucosaminyltransferase 1-like	XP_037774145.1	Penaeus monodon
SEQ_24818	82.4317	49.5589	98.9047	46.9628	41.9357	21.6006	43.4324	62.9719	45.8891	57.9289	45.223	12.1462	cluster 1	Protein O-linked-mannose beta-1,2-N-acetylglucosaminyltransferase 1-like isoform X1	XP_037777207.1	Penaeus monodon
SEQ_26690	4.51681	9.91178	13.9085	19.8434	10.6404	9.39156	5.21189	7.63296	13.1112	20.3259	16.0793	19.8756	cluster 1	Protein O-mannosyl-transferase 2-like	XP_037796278.1	Penaeus monodon
SEQ_29254	252.941	218.059	280.487	303.605	273.521	191.588	175.467	149.797	115.815	238.829	152.753	189.923	cluster 1	Protein O-mannosyl-transferase 2-like	XP_037780228.1	Penaeus monodon
SEQ_18623	2.2584	0	3.09077	6.61448	13.7699	13.1482	64.28	54.3848	78.667	320.133	211.041	281.571	cluster 1	Protein regulator of cytokinesis 1-like	XP_037802127.1	Penaeus monodon
SEQ_1214	18.0672	11.8941	13.9085	5.29158	7.51086	11.2699	3.47459	7.63296	6.55558	12.1955	12.0595	19.8756	cluster 1	Protein RFT1 homolog isoform X1	XP_037785936.1	Penaeus monodon
SEQ_25766	7.90441	7.92942	29.3623	16.5362	11.2663	13.1482	12.1611	15.2659	2.18519	51.8311	24.1189	19.8756	cluster 1	Protein Spindly-like	XP_037786436.1	Penaeus monodon
SEQ_26758	497.978	548.121	855.371	430.603	517.624	473.335	281.442	402.638	263.316	359.769	274.353	314.698	cluster 1	Protein Star-like	XP_037778647.1	Penaeus monodon
SEQ_21029	9.03361	6.93824	4.63616	12.5675	11.8922	8.45241	8.68648	7.63296	22.9445	16.2607	12.0595	0	cluster 1	Protein Star-like	XP_037776565.1	Penaeus monodon
SEQ_5377	925.945	948.557	781.192	738.837	833.08	823.64	316.188	303.41	381.316	169.721	181.897	177.777	cluster 1	Protein suppressor of forked-like	XP_037780029.1	Penaeus monodon
SEQ_727	10.1628	11.8941	8.49962	3.96869	0	7.51325	6.94919	9.54119	8.74077	13.2118	2.00991	6.62521	cluster 1	Protein tramtrack, alpha isoform-like isoform X7	XP_037798643.1	Penaeus monodon
SEQ_22387	29.3592	35.6824	13.9085	27.7808	18.7772	14.0873	47.7756	41.0271	32.7779	65.0429	24.1189	26.5008	cluster 1	Protein tramtrack, beta isoform-like	XP_037795914.1	Penaeus monodon
SEQ_15009	18.0672	23.7883	15.4539	35.7182	49.4465	40.3837	86.8648	79.1919	63.3706	115.858	135.669	108.212	cluster 1	Protein transport protein sec31-like	XP_037794271.1	Penaeus monodon
SEQ_7701	173.897	174.447	115.131	180.575	133.318	202.858	310.107	352.07	383.501	294.726	379.873	396.408	cluster 1	Protein unzipped-like	XP_037790245.1	Penaeus monodon
SEQ_18186	2634.43	1856.48	1687.56	1167.46	1119.12	1151.41	720.109	591.554	669.762	694.13	534.636	550.997	cluster 1	Protein Wnt-4-like	XP_037783785.1	Penaeus monodon
SEQ_2023	319.564	332.045	286.669	376.364	351.759	304.287	79.047	62.9719	69.9262	123.988	181.897	145.755	cluster 1	ProteinHID1-like isoform X1	XP_027237869.1	Litopenaeus vannamei
SEQ_15045	44.0389	35.6824	7.72693	29.7652	38.1802	24.4181	38.2205	22.8989	26.2223	15.2444	23.114	28.7093	cluster 1	Proteoglycan 4-like	XP_037791800.1	Penaeus monodon
SEQ_15046	51.9433	43.6118	78.8147	48.9471	45.0652	61.9843	34.7459	43.8895	48.0743	21.3422	46.2279	46.3765	cluster 1	Proteoglycan 4-like	XP_037791800.1	Penaeus monodon
SEQ_32764	1718.65	1972.44	1556.98	3851.61	3572.67	3411.95	2699.76	2678.21	2406.99	4236.94	3977.61	4007.15	cluster 1	Puromycin-sensitive aminopeptidase-like	XP_037799587.1	Penaeus monodon
SEQ_6185	277.784	388.542	346.166	246.72	263.506	234.789	132.903	145.026	76.4818	109.76	135.669	119.254	cluster 1	Putative ammonium transporter 1	XP_037788447.1	Penaeus monodon
SEQ_16586	63.2353	35.6824	54.0885	60.1918	45.0652	63.8626	33.0086	20.9906	15.2964	56.9126	42.2081	41.9597	cluster 1	Putative protein TPRXL	XP_037799512.1	Penaeus monodon
SEQ_33680	124.212	87.2237	112.813	107.155	83.8713	110.82	53.8562	83.9625	77.5744	50.8148	80.3964	70.6689	cluster 1	Putative tRNA (cytidine(32)/guanosine(34)-2'-O)-methyltransferase	XP_037789894.1	Penaeus monodon
SEQ_13456	40.6513	36.6736	57.9519	26.4579	34.4248	26.2964	40.8265	46.7519	43.7039	81.3037	65.3221	57.4185	cluster 1	Putative U5 small nuclear ribonucleoprotein 200 kDa helicase	XP_037800246.1	Penaeus monodon
SEQ_31443	2.2584	1.98236	8.49962	25.7965	15.6476	51.6536	27.7967	29.5777	24.0371	56.9126	40.1982	62.9395	cluster 1	Retinoblastoma-binding protein 5 homolog	XP_037800062.1	Penaeus monodon
SEQ_21528	767.857	767.172	575.656	490.794	478.192	547.528	336.167	386.418	429.391	309.97	312.541	265.008	cluster 1	Rho-associated protein kinase 1-like	XP_037775963.1	Penaeus monodon
SEQ_6270	365.861	279.512	194.719	446.477	363.025	463.943	441.273	419.813	427.205	228.667	227.12	232.987	cluster 1	RNA-binding protein squid-like isoform X1	XP_037797545.1	Penaeus monodon
SEQ_26130	177.285	204.183	251.125	298.313	324.845	363.453	147.67	115.448	134.389	230.699	228.125	228.57	cluster 1	Rootletin-like	XP_037797658.1	Penaeus monodon
SEQ_33394	6.77521	1.98236	33.9985	7.93737	7.51086	13.1482	5.21189	9.54119	6.55558	6.09777	6.02973	2.2084	cluster 1	Roundabout homolog 1-like	XP_037789931.1	Penaeus monodon
SEQ_9258	276.654	336.009	547.066	429.941	360.521	316.496	495.129	514.27	384.594	554.897	495.443	499.099	cluster 1	Roundabout homolog 1-like	XP_037789931.1	Penaeus monodon
SEQ_25036	54.2017	47.5765	30.135	96.5714	100.771	94.8548	99.0259	65.8342	52.4446	44.717	50.2478	44.1681	cluster 1	SAGA-associatedfactor 29-like	XP_027208623.1	Litopenaeus vannamei
SEQ_16548	287.946	361.78	338.439	705.103	603.999	569.129	515.977	545.756	430.483	355.703	408.012	364.387	cluster 1	Secretogranin-1-like isoform X1	XP_037787320.1	Penaeus monodon
SEQ_16549	4.51681	0	12.3631	11.9061	7.51086	13.1482	5.21189	1.90824	8.74077	10.163	4.01982	4.41681	cluster 1	Secretogranin-1-like isoform X3	XP_037787322.1	Penaeus monodon
SEQ_24282	4.51681	5.94707	4.63616	5.29158	6.25905	5.63494	17.373	9.54119	10.926	38.6192	18.0892	24.2924	cluster 1	Segmentation protein even-skipped-like	XP_037790060.1	Penaeus monodon
SEQ_24283	47.4265	29.7353	9.27231	17.1976	14.3958	20.6614	43.4324	26.7153	67.741	32.5215	23.114	32.0219	cluster 1	Segmentation protein even-skipped-like	XP_037790060.1	Penaeus monodon
SEQ_2538	6.77521	7.92942	5.40885	7.27593	14.3958	8.45241	7.81783	3.81648	2.18519	6.09777	14.0694	5.52101	cluster 1	Serine protease inhibitor 88Ea-like	XP_037790831.1	Penaeus monodon
SEQ_16976	282.3	266.627	166.902	533.127	578.962	594.486	275.361	421.721	583.447	416.681	401.982	732.086	cluster 1	Serine/argininerepetitive matrix protein 1-like	XP_027216075.1	Litopenaeus vannamei
SEQ_14327	4.51681	1.98236	3.09077	10.5832	6.25905	13.1482	13.8984	19.0824	10.926	2.03259	0	13.2504	cluster 1	Serine/threonine-protein kinase BRSK2-like	XP_037797337.1	Penaeus monodon
SEQ_33052	230.357	159.58	104.314	94.587	103.274	97.6723	166.78	121.173	142.038	89.434	77.3816	102.691	cluster 1	Serine/threonine-protein phosphatase 6 regulatory ankyrin repeat subunit A-like	XP_037777926.1	Penaeus monodon
SEQ_14841	9.03361	17.8412	21.6354	3.30724	8.76267	7.51325	5.21189	5.72472	8.74077	6.09777	0	0	cluster 1	Sex determination protein fruitless-like	XP_037805184.1	Penaeus monodon
SEQ_28691	33.8761	43.6118	41.7254	118.399	151.469	201.919	96.4199	163.154	231.631	702.26	711.508	680.188	cluster 1	Sialin-like	XP_037798024.1	Penaeus monodon
SEQ_22765	552.18	632.371	537.021	453.753	433.126	385.054	505.553	443.666	426.113	368.915	403.992	410.763	cluster 1	Solute carrier family 15 member 1-like	XP_037803810.1	Penaeus monodon
SEQ_22766	877.39	876.201	830.645	740.16	767.986	691.219	763.542	693.645	675.225	914.666	1031.08	957.343	cluster 1	Solute carrier family 15 member 1-like	XP_037803810.1	Penaeus monodon
SEQ_23082	365.861	340.965	190.855	182.56	172.75	160.596	185.891	187.962	234.908	162.607	164.813	133.608	cluster 1	Solute carrier organic anion transporter family member 74D-like	XP_037791591.1	Penaeus monodon
SEQ_13074	196.481	160.571	194.719	130.305	120.8	132.421	71.2291	141.21	85.2226	175.819	118.585	156.797	cluster 1	Solute carrier organic anion transporter family member 74D-like	XP_037791591.1	Penaeus monodon
SEQ_20282	22808.7	29044.5	15623.8	13601.4	16017.5	18376.5	16268.9	20243.6	19519.2	13977.1	14531.7	12892.7	cluster 1	Spatzle	AOW70279.1	Macrobrachium rosenbergii
SEQ_19733	9.03361	0	0	35.7182	0	0	12.1611	1.90824	13.1112	48.7822	0	13.2504	cluster 1	Sphingosine kinase 1-like	XP_037804984.1	Penaeus monodon
SEQ_19384	79.0441	77.3119	106.632	78.0508	148.965	177.501	66.0173	78.2378	143.13	163.624	160.793	91.6488	cluster 1	Store-operated calcium entry regulator STIMATE-like	XP_037799919.1	Penaeus monodon
SEQ_30685	224.711	155.615	90.405	109.8	96.3894	139.934	155.488	109.724	120.186	133.135	95.4708	128.087	cluster 1	Structure-specific endonuclease subunit slx1-like	XP_037777465.1	Penaeus monodon
SEQ_11643	0	0	0	3.96869	7.51086	0	3.47459	5.72472	21.8519	70.1244	100.496	64.0437	cluster 1	Sulfotransferase 1 family member D1-like	XP_037795593.1	Penaeus monodon
SEQ_3688	857.064	1060.56	1652.79	975.636	1028.36	802.979	620.215	714.635	573.613	702.26	778.84	703.377	cluster 1	Sulfotransferase 1 family member D1-like	XP_037795593.1	Penaeus monodon
SEQ_19734	6.77521	3.96471	3.09077	6.61448	3.75543	5.63494	8.68648	9.54119	10.926	20.3259	30.1487	22.084	cluster 1	Sulfotransferase 1C4-like	XP_037803311.1	Penaeus monodon
SEQ_6279	343.277	477.748	526.976	290.376	314.83	312.739	264.069	396.914	234.908	401.437	402.987	357.761	cluster 1	Sulfotransferase 1C4-like	XP_037777972.1	Penaeus monodon
SEQ_26311	1017.41	911.884	1077.13	729.577	734.187	706.246	639.325	669.792	713.466	737.831	756.731	761.899	cluster 1	SWI/SNF complex subunit SMARCC2-like	XP_037792515.1	Penaeus monodon
SEQ_21185	351.182	316.186	379.392	338.661	429.997	432.012	205.87	260.475	232.723	275.416	277.368	248.445	cluster 1	Synaptic vesicle 2-related protein-like	XP_037804672.1	Penaeus monodon
SEQ_6975	13.5504	36.6736	79.5873	56.2231	63.8423	22.5398	69.4919	69.6507	30.5927	64.0266	105.52	70.6689	cluster 1	TARDNA-binding protein 43-like isoform X1	XP_027209385.1	Litopenaeus vannamei
SEQ_3186	632.353	576.866	668.379	454.415	331.73	338.096	382.205	304.364	366.02	231.715	354.749	330.156	cluster 1	TARDNA-binding protein 43-like isoform X1	XP_027209385.1	Litopenaeus vannamei
SEQ_501	112.92	135.791	134.449	162.055	151.469	133.36	155.488	129.76	100.519	86.3851	94.4658	114.837	cluster 1	TARDNA-binding protein 43-like isoform X6	XP_027209428.1	Litopenaeus vannamei
SEQ_4941	352.311	277.53	257.307	307.573	264.132	261.085	268.412	322.492	273.149	208.341	210.036	231.882	cluster 1	Terminal nucleotidyltransferase 4B-like	XP_037786250.1	Penaeus monodon
SEQ_14881	6.77521	3.96471	2.31808	4.63013	1.87772	6.57409	3.47459	11.4494	6.55558	4.06518	4.01982	0	cluster 1	THO complex subunit 2-like	XP_037775431.1	Penaeus monodon
SEQ_17421	4.51681	9.91178	27.8169	20.5049	30.0435	33.8096	25.1908	50.5683	30.5927	37.6029	28.1387	27.605	cluster 1	THO complex subunit 7 homolog	XP_037789522.1	Penaeus monodon
SEQ_26971	6967.18	4904.35	5837.69	7444.6	7813.18	8479.64	9628.1	9296.94	11022.1	10787	10323.9	11086.2	cluster 1	Titin homolog isoform X2	XP_037798874.1	Penaeus monodon
SEQ_8162	255.2	289.424	384.801	257.965	227.204	170.926	234.535	304.364	219.612	328.264	295.457	315.802	cluster 1	Titin-like	XP_037791301.1	Penaeus monodon
SEQ_8193	344.407	492.615	462.07	351.229	396.824	364.393	320.531	387.372	356.187	267.286	339.675	331.261	cluster 1	Titin-like	XP_037791301.1	Penaeus monodon
SEQ_19568	4.51681	11.8941	6.95423	1.3229	8.76267	5.63494	5.21189	3.81648	4.37039	6.09777	12.0595	4.41681	cluster 1	Transcription factor HES-1-like	XP_037802317.1	Penaeus monodon
SEQ_32727	11.292	3.96471	4.63616	2.64579	1.25181	3.75663	1.7373	5.72472	8.74077	8.13037	4.01982	0	cluster 1	Transcription factor Sp4-like isoform X4	XP_037795881.1	Penaeus monodon
SEQ_32728	6.77521	11.8941	1.54539	3.96869	0	5.63494	8.68648	1.90824	6.55558	6.09777	8.03964	4.41681	cluster 1	Transcription factor Sp4-like isoform X4	XP_037795881.1	Penaeus monodon
SEQ_32729	165.993	109.03	91.9504	211.663	220.945	226.337	317.925	183.191	171.538	154.477	210.036	301.447	cluster 1	Transcription factor Sp8-like isoform X1	XP_037795877.1	Penaeus monodon
SEQ_20682	150.184	201.209	316.031	255.98	233.463	180.318	216.293	233.759	236.001	355.703	291.437	241.82	cluster 1	Transcription factor Sp9-like isoform X1	XP_037780696.1	Penaeus monodon
SEQ_21212	81.3025	99.1178	106.632	129.644	189.649	161.535	164.175	272.878	181.371	150.412	252.244	249.55	cluster 1	Transient receptor potential cation channel subfamily A member 1 homolog	XP_037800953.1	Penaeus monodon
SEQ_33514	9.03361	0	16.2265	11.9061	10.6404	7.51325	7.81783	5.72472	13.1112	13.2118	22.109	15.4588	cluster 1	Trichohyalin-like	XP_037780140.1	Penaeus monodon
SEQ_655	4.51681	4.95589	15.4539	18.5205	13.7699	6.57409	10.4238	1.90824	16.389	23.3748	15.0743	11.042	cluster 1	Trichoplein keratin filament-binding protein-like	XP_037786900.1	Penaeus monodon
SEQ_27240	0	1.98236	6.18154	3.96869	1.25181	1.87831	2.60594	1.90824	15.2964	6.09777	2.00991	0	cluster 1	Trypsin-1-like	XP_037793037.1	Penaeus monodon
SEQ_10140	66.6229	77.3119	67.997	102.524	81.3677	83.5849	108.581	62.0178	107.074	85.3688	78.3865	75.0857	cluster 1	Ubiquitin carboxyl-terminal hydrolase 1-like isoform X2	XP_037803241.1	Penaeus monodon
SEQ_22390	988.052	1190.4	990.592	1133.72	1135.39	1262.23	1157.04	1365.34	1352.63	1609.81	1718.47	1774.45	cluster 1	UDP-GlcNAc:betaGal beta-1,3-N-acetylglucosaminyltransferase-like protein 1	XP_037804568.1	Penaeus monodon
SEQ_31744	0	3.96471	4.63616	11.9061	5.00724	1.87831	3.47459	9.54119	0	1.0163	0	0	cluster 1	Uncharacterized protein K02A2.6-like	XP_037800386.1	Penaeus monodon
SEQ_20894	534.112	558.033	482.16	315.511	306.068	273.294	275.361	249.979	159.519	178.868	157.778	139.129	cluster 1	Uncharacterized protein LOC119568063	XP_037772391.1	Penaeus monodon
SEQ_20333	67.7521	70.3736	48.6796	160.732	172.75	215.067	138.984	117.357	192.297	167.689	145.719	150.171	cluster 1	Uncharacterized protein LOC119572395	XP_037775425.1	Penaeus monodon
SEQ_8428	329.727	326.098	235.671	117.076	212.182	262.964	178.942	183.191	191.204	123.988	201.996	228.57	cluster 1	Uncharacterized protein LOC119572898	XP_037775775.1	Penaeus monodon
SEQ_1429	4.51681	26.7618	27.8169	17.8591	12.5181	15.0265	24.3221	40.073	24.0371	105.695	77.3816	117.045	cluster 1	Uncharacterized protein LOC119573038	XP_037775948.1	Penaeus monodon
SEQ_1074	210.032	240.856	240.307	205.049	208.426	235.728	109.45	135.485	93.9633	128.053	147.728	136.921	cluster 1	Uncharacterized protein LOC119573063	XP_037775988.1	Penaeus monodon
SEQ_15913	81.3025	59.4707	54.0885	55.5616	41.9357	41.3229	59.0681	61.0636	29.5001	20.3259	22.109	28.7093	cluster 1	Uncharacterized protein LOC119573795	XP_037776827.1	Penaeus monodon
SEQ_5450	18.0672	13.8765	16.9992	486.826	562.063	503.388	211.95	152.659	135.482	165.656	204.006	225.257	cluster 1	Uncharacterized protein LOC119574277	XP_037777389.1	Penaeus monodon
SEQ_29068	25.9716	19.8236	39.4073	22.4892	38.1802	37.5663	24.3221	26.7153	37.1483	16.2607	22.109	17.6672	cluster 1	Uncharacterized protein LOC119574399	XP_037777549.1	Penaeus monodon
SEQ_29069	72.2689	97.1354	92.7231	0	2.50362	3.75663	0	0	0	0	4.01982	4.41681	cluster 1	Uncharacterized protein LOC119574399	XP_037777549.1	Penaeus monodon
SEQ_15200	42.9097	17.8412	23.1808	58.2074	56.9574	82.6458	61.674	62.0178	80.8522	75.2059	73.3617	88.3362	cluster 1	Uncharacterized protein LOC119574893	XP_037778095.1	Penaeus monodon
SEQ_15201	2.2584	5.94707	1.54539	34.3953	15.0217	15.0265	45.1697	31.4859	24.0371	26.4237	14.0694	15.4588	cluster 1	Uncharacterized protein LOC119574893	XP_037778095.1	Penaeus monodon
SEQ_10834	54.2017	46.5854	91.9504	68.7906	83.8713	77.0108	55.5935	82.0543	46.9817	88.4177	86.4262	103.795	cluster 1	Uncharacterized protein LOC119574930 isoform X3	XP_037778135.1	Penaeus monodon
SEQ_23650	20.3256	17.8412	40.9527	44.9785	51.3242	29.1138	66.8859	46.7519	46.9817	55.8963	61.3023	53.0017	cluster 1	Uncharacterized protein LOC119575006	XP_037778246.1	Penaeus monodon
SEQ_9641	98.2406	74.3383	105.086	74.0822	123.929	122.09	77.3097	100.183	145.315	229.683	208.026	188.819	cluster 1	Uncharacterized protein LOC119575271	XP_037778717.1	Penaeus monodon
SEQ_12597	359.086	413.321	419.572	373.718	378.673	431.073	621.952	595.371	497.132	724.619	761.756	909.862	cluster 1	Uncharacterized protein LOC119575271	XP_037778717.1	Penaeus monodon
SEQ_16817	54.2017	108.038	73.4058	2440.08	2499.87	3012.81	33392.6	23097.3	16148.6	22411.4	39852.5	7511.89	cluster 1	Uncharacterized protein LOC119575403 isoform X1	XP_037778927.1	Penaeus monodon
SEQ_11840	20.3256	29.7353	25.4989	7.93737	22.5326	18.7831	41.6951	19.0824	27.3149	26.4237	56.2775	37.5429	cluster 1	Uncharacterized protein LOC119575486 isoform X1	XP_037779065.1	Penaeus monodon
SEQ_29422	76.7857	60.4618	56.4066	48.2857	41.3097	65.7409	185.891	119.265	137.667	113.825	137.679	88.3362	cluster 1	Uncharacterized protein LOC119576264	XP_037779788.1	Penaeus monodon
SEQ_15118	151.313	84.2501	134.449	114.43	125.807	154.022	94.6826	112.586	122.371	103.662	155.768	150.171	cluster 1	Uncharacterized protein LOC119576557	XP_037780161.1	Penaeus monodon
SEQ_30570	67.7521	77.3119	101.223	80.6966	56.3315	55.4102	99.0259	57.2472	30.5927	64.0266	66.327	57.4185	cluster 1	Uncharacterized protein LOC119576709	XP_037780284.1	Penaeus monodon
SEQ_10291	97.1114	57.4883	61.8154	38.364	30.6694	50.7144	59.0681	49.6142	83.0374	48.7822	43.2131	29.8135	cluster 1	Uncharacterized protein LOC119577035	XP_037780635.1	Penaeus monodon
SEQ_5533	20.3256	43.6118	105.859	37.7025	50.0724	31.9313	26.0594	30.5318	19.6667	36.5866	64.3171	46.3765	cluster 1	Uncharacterized protein LOC119579373	XP_037783079.1	Penaeus monodon
SEQ_18078	240.52	270.592	361.62	222.246	255.369	246.059	128.56	172.696	155.149	156.51	132.654	122.566	cluster 1	Uncharacterized protein LOC119580921	XP_037785091.1	Penaeus monodon
SEQ_18080	0	0	0	7.93737	12.5181	8.45241	6.94919	3.81648	6.55558	34.5541	22.109	35.3345	cluster 1	Uncharacterized protein LOC119580921	XP_037785091.1	Penaeus monodon
SEQ_18081	729.464	799.881	556.339	619.115	538.904	606.695	638.456	539.077	603.113	608.761	547.701	595.165	cluster 1	Uncharacterized protein LOC119580921	XP_037785091.1	Penaeus monodon
SEQ_31344	116.308	203.191	152.22	154.117	177.757	157.778	119.873	144.072	118	297.775	271.338	184.402	cluster 1	Uncharacterized protein LOC119581281	XP_037785602.1	Penaeus monodon
SEQ_5993	949.659	904.945	830.645	739.499	714.158	603.877	747.906	818.634	947.281	989.872	900.44	929.738	cluster 1	Uncharacterized protein LOC119581622	XP_037785668.1	Penaeus monodon
SEQ_30858	204.386	152.641	115.131	201.08	184.016	205.675	323.137	273.832	246.927	329.28	278.373	343.407	cluster 1	Uncharacterized protein LOC119582162	XP_037786328.1	Penaeus monodon
SEQ_27489	60.9769	59.4707	23.1808	78.7123	60.0869	87.3415	142.458	112.586	118	246.96	319.576	247.341	cluster 1	Uncharacterized protein LOC119582723	XP_037787080.1	Penaeus monodon
SEQ_9529	119.695	103.082	119.767	177.268	123.929	147.448	75.5724	78.2378	53.5372	117.89	102.505	97.1698	cluster 1	Uncharacterized protein LOC119583151	XP_037787586.1	Penaeus monodon
SEQ_29067	468.619	422.242	333.031	875.757	791.77	729.724	629.77	513.316	486.206	624.006	595.938	677.98	cluster 1	Uncharacterized protein LOC119583528 isoform X1	XP_037787987.1	Penaeus monodon
SEQ_3746	6120.27	4917.23	4414.39	7475.02	8085.44	9805.73	8041.94	7609.1	8299.37	4842.65	5610.67	4965.6	cluster 1	Uncharacterized protein LOC119584196	XP_037788624.1	Penaeus monodon
SEQ_7970	197.61	154.624	91.1777	80.6966	61.3387	98.6114	110.318	80.146	66.6484	20.3259	36.1784	66.2521	cluster 1	Uncharacterized protein LOC119584357	XP_037788851.1	Penaeus monodon
SEQ_3759	173.897	112.003	74.1785	48.9471	33.7989	68.5584	146.802	156.476	234.908	109.76	127.629	128.087	cluster 1	Uncharacterized protein LOC119584357	XP_037788851.1	Penaeus monodon
SEQ_21808	121.954	212.112	271.988	78.7123	102.648	77.95	35.6146	41.9813	19.6667	28.4563	24.1189	36.4387	cluster 1	Uncharacterized protein LOC119584715	XP_037789310.1	Penaeus monodon
SEQ_3619	15.8088	49.5589	12.3631	12.5675	13.7699	11.2699	25.1908	49.6142	103.797	19.3096	28.1387	22.084	cluster 1	Uncharacterized protein LOC119584788	XP_037789363.1	Penaeus monodon
SEQ_27815	54.2017	40.6383	12.3631	51.5929	23.7844	31.9313	76.441	89.6872	112.537	93.4992	95.4708	89.4404	cluster 1	Uncharacterized protein LOC119585497	XP_037790070.1	Penaeus monodon
SEQ_29822	365.861	295.371	247.262	297.652	366.155	397.263	275.361	263.337	314.668	179.884	248.224	246.237	cluster 1	Uncharacterized protein LOC119585576	XP_037790172.1	Penaeus monodon
SEQ_29823	54.2017	57.4883	46.3616	54.2387	77.6122	77.95	43.4324	50.5683	56.815	54.88	73.3617	88.3362	cluster 1	Uncharacterized protein LOC119585576	XP_037790172.1	Penaeus monodon
SEQ_32699	31.6177	9.91178	6.18154	1.3229	3.75543	5.63494	0	1.90824	0	0	0	2.2084	cluster 1	Uncharacterized protein LOC119586163	XP_037790787.1	Penaeus monodon
SEQ_32701	58.7185	37.6648	52.5431	33.7338	38.8061	56.3494	33.8773	56.293	69.9262	18.2933	24.1189	26.5008	cluster 1	Uncharacterized protein LOC119586163	XP_037790787.1	Penaeus monodon
SEQ_32702	101.628	126.871	116.677	76.7279	92.634	107.064	82.5216	61.0636	109.26	70.1244	86.4262	60.7311	cluster 1	Uncharacterized protein LOC119586163	XP_037790787.1	Penaeus monodon
SEQ_15168	331.985	213.103	87.3143	160.07	123.303	202.858	176.336	124.036	244.742	101.63	104.515	117.045	cluster 1	Uncharacterized protein LOC119587573	XP_037792213.1	Penaeus monodon
SEQ_22047	273.267	234.909	289.76	299.636	230.959	297.713	140.721	181.283	170.445	208.341	173.857	226.361	cluster 1	Uncharacterized protein LOC119587574	XP_037792214.1	Penaeus monodon
SEQ_24239	557.826	613.539	599.61	443.831	537.653	619.843	270.15	349.208	336.52	379.078	400.977	355.553	cluster 1	Uncharacterized protein LOC119587687	XP_037792294.1	Penaeus monodon
SEQ_24241	1484.9	2052.73	1434.89	945.209	901.304	770.108	92.9454	105.907	91.7781	11.1793	6.02973	2.2084	cluster 1	Uncharacterized protein LOC119587687	XP_037792294.1	Penaeus monodon
SEQ_13953	24.8424	29.7353	64.9062	30.4266	27.5398	24.4181	24.3221	30.5318	10.926	34.5541	30.1487	25.3966	cluster 1	Uncharacterized protein LOC119587877 isoform X1	XP_037792508.1	Penaeus monodon
SEQ_23327	22.584	21.8059	15.4539	4.63013	3.75543	1.87831	8.68648	3.81648	8.74077	2.03259	10.0496	6.62521	cluster 1	Uncharacterized protein LOC119587910	XP_037792547.1	Penaeus monodon
SEQ_31778	537.5	446.03	479.842	907.506	866.879	941.035	338.773	186.053	357.279	200.21	219.08	303.656	cluster 1	Uncharacterized protein LOC119588520	XP_037793092.1	Penaeus monodon
SEQ_33609	76.7857	69.3824	64.9062	423.327	520.753	545.65	226.717	256.658	378.039	138.216	186.922	165.63	cluster 1	Uncharacterized protein LOC119588781	XP_037793352.1	Penaeus monodon
SEQ_20554	189.706	265.636	336.894	315.511	244.103	236.667	198.92	231.851	157.334	250.009	311.536	267.217	cluster 1	Uncharacterized protein LOC119588782	XP_037793353.1	Penaeus monodon
SEQ_16949	2.2584	1.98236	18.5446	5.95303	3.75543	3.75663	1.7373	0	4.37039	18.2933	18.0892	8.83362	cluster 1	Uncharacterized protein LOC119589017	XP_037793536.1	Penaeus monodon
SEQ_32424	18.0672	29.7353	44.8162	10.5832	13.144	15.0265	6.94919	7.63296	8.74077	8.13037	6.02973	2.2084	cluster 1	Uncharacterized protein LOC119589451	XP_037793985.1	Penaeus monodon
SEQ_5776	2460.53	2436.32	2541.39	1452.54	1575.4	1704.57	1071.91	1389.2	1334.06	960.399	884.361	1011.45	cluster 1	Uncharacterized protein LOC119589506	XP_037794034.1	Penaeus monodon
SEQ_14720	219710	146887	79580.4	85076.1	85238.3	116754	100625	89868.5	133377	60349.7	61558.5	68551.1	cluster 1	Uncharacterized protein LOC119589508	XP_037794037.1	Penaeus monodon
SEQ_5783	251884	200325	118542	106161	113691	150358	119817	118898	152128	61972.7	81929	84800.5	cluster 1	Uncharacterized protein LOC119589508	XP_037794037.1	Penaeus monodon
SEQ_18868	14.6796	6.93824	61.0427	35.7182	22.5326	34.7488	23.4535	25.7612	26.2223	100.613	70.3469	55.2101	cluster 1	Uncharacterized protein LOC119589636	XP_037794159.1	Penaeus monodon
SEQ_27798	263.104	296.362	336.894	273.178	469.429	397.263	306.633	537.169	496.039	149.395	251.239	242.924	cluster 1	Uncharacterized protein LOC119589730	XP_037794238.1	Penaeus monodon
SEQ_1361	29.3592	19.8236	33.9985	25.135	35.0507	39.4446	26.0594	13.3577	26.2223	18.2933	19.0942	26.5008	cluster 1	Uncharacterized protein LOC119589919 isoform X3	XP_037794502.1	Penaeus monodon
SEQ_26778	521.691	567.945	1261.03	1341.42	1312.52	1063.12	743.563	1153.53	863.152	1613.88	1329.56	1293.02	cluster 1	Uncharacterized protein LOC119589921	XP_037794507.1	Penaeus monodon
SEQ_1327	957.563	776.092	535.476	648.88	613.387	879.989	605.448	572.472	733.132	736.814	722.563	672.459	cluster 1	Uncharacterized protein LOC119589921	XP_037794507.1	Penaeus monodon
SEQ_12208	3455.36	3085.54	2445.57	1853.38	1778.82	1939.36	1809.39	1568.57	1963.4	1299.84	1240.11	1365.9	cluster 1	Uncharacterized protein LOC119590054	XP_037794725.1	Penaeus monodon
SEQ_8981	18.0672	9.91178	13.9085	7.93737	6.25905	20.6614	66.0173	164.109	95.0559	2226.7	1475.27	3205.5	cluster 1	Uncharacterized protein LOC119590435	XP_037795028.1	Penaeus monodon
SEQ_19473	2.2584	3.96471	9.27231	1.3229	4.38134	1.87831	8.68648	4.7706	4.37039	4.06518	2.00991	8.83362	cluster 1	Uncharacterized protein LOC119590453	XP_037795042.1	Penaeus monodon
SEQ_19474	425.709	368.718	268.124	209.679	219.693	281.747	195.446	181.283	226.168	138.216	150.743	176.672	cluster 1	Uncharacterized protein LOC119590453	XP_037795042.1	Penaeus monodon
SEQ_13679	22.584	49.5589	52.5431	42.9941	50.0724	45.0795	29.534	49.6142	19.6667	22.3585	25.1239	35.3345	cluster 1	Uncharacterized protein LOC119590603	XP_037795209.1	Penaeus monodon
SEQ_15612	39.5221	17.8412	16.9992	30.4266	25.0362	37.5663	13.0297	45.7977	28.4075	14.2281	22.109	26.5008	cluster 1	Uncharacterized protein LOC119590652	XP_037795255.1	Penaeus monodon
SEQ_31279	806.25	777.083	768.057	1118.51	1039.63	986.114	1263.01	1003.73	969.133	1229.72	1159.72	1157.2	cluster 1	Uncharacterized protein LOC119590652	XP_037795255.1	Penaeus monodon
SEQ_29156	782.537	471.801	397.164	282.438	257.247	361.575	297.946	225.172	321.223	181.917	241.189	237.403	cluster 1	Uncharacterized protein LOC119590658	XP_037795262.1	Penaeus monodon
SEQ_21756	246.166	283.477	347.712	396.869	336.737	284.564	456.909	376.877	404.261	401.437	401.982	387.575	cluster 1	Uncharacterized protein LOC119590839	XP_037795525.1	Penaeus monodon
SEQ_5915	106.145	83.2589	157.629	80.0352	75.7345	60.106	54.7248	29.5777	34.9631	24.3911	19.0942	46.3765	cluster 1	Uncharacterized protein LOC119592456	XP_037797206.1	Penaeus monodon
SEQ_28343	40.6513	43.6118	18.5446	19.8434	15.0217	26.2964	34.7459	16.22	25.1297	26.4237	24.1189	13.2504	cluster 1	Uncharacterized protein LOC119592960	XP_037797776.1	Penaeus monodon
SEQ_5759	1119.04	903.954	1077.13	1419.47	1251.18	1336.42	888.627	755.663	757.17	1137.23	1047.16	1042.37	cluster 1	Uncharacterized protein LOC119592979 isoform X1	XP_037797792.1	Penaeus monodon
SEQ_14453	609.769	562.989	856.143	311.542	292.298	314.617	237.141	307.226	269.871	193.096	185.917	207.59	cluster 1	Uncharacterized protein LOC119593002	XP_037797820.1	Penaeus monodon
SEQ_4940	15.8088	11.8941	16.9992	56.2231	73.8568	66.6801	79.047	64.8801	48.0743	166.672	168.832	118.15	cluster 1	Uncharacterized protein LOC119593038	XP_037797865.1	Penaeus monodon
SEQ_16901	42.9097	51.5412	149.902	75.405	55.0797	46.9578	25.1908	65.8342	15.2964	157.526	124.614	139.129	cluster 1	Uncharacterized protein LOC119593040 isoform X1	XP_037797867.1	Penaeus monodon
SEQ_26639	6.77521	3.96471	2.31808	6214.3	6255.92	7074.66	33077.3	25804.2	40387.8	18139.9	20770.4	16417.3	cluster 1	Uncharacterized protein LOC119593190 isoform X1	XP_037798097.1	Penaeus monodon
SEQ_26640	1242.12	1329.17	1528.39	1504.13	1939.05	1860.47	800.894	1125.86	1186.56	1180.94	1311.47	1149.47	cluster 1	Uncharacterized protein LOC119593190 isoform X1	XP_037798097.1	Penaeus monodon
SEQ_26641	13.5504	3.96471	43.2708	20.5049	11.2663	3.75663	3.47459	15.2659	2.18519	36.5866	7.03469	19.8756	cluster 1	Uncharacterized protein LOC119593190 isoform X2	XP_037798098.1	Penaeus monodon
SEQ_21507	4.51681	9.91178	0.772693	2.64579	3.75543	13.1482	1.7373	1.90824	3.27779	10.163	0	13.2504	cluster 1	Uncharacterized protein LOC119593783	XP_037798735.1	Penaeus monodon
SEQ_21508	4.51681	1.98236	8.49962	30.4266	21.9067	25.3572	12.1611	24.8071	26.2223	96.5481	80.3964	65.1479	cluster 1	Uncharacterized protein LOC119593783	XP_037798735.1	Penaeus monodon
SEQ_22143	74.5273	45.5942	29.3623	18.5205	22.5326	22.5398	33.0086	38.1648	26.2223	15.2444	30.1487	22.084	cluster 1	Uncharacterized protein LOC119594311	XP_037799301.1	Penaeus monodon
SEQ_32996	2.2584	1.98236	6.18154	9.26027	3.75543	3.75663	0	9.54119	6.55558	12.1955	6.02973	11.042	cluster 1	Uncharacterized protein LOC119594417	XP_037799407.1	Penaeus monodon
SEQ_15938	9525.95	12444.2	18194.6	6713.03	6925.64	6076.34	3881.99	4616.03	3888.55	3655.62	3867.07	3882.37	cluster 1	Uncharacterized protein LOC119594913	XP_037799914.1	Penaeus monodon
SEQ_30005	4.51681	5.94707	9.27231	46.3013	35.6766	35.6879	33.0086	39.1189	65.5558	45.7333	20.0991	28.7093	cluster 1	Uncharacterized protein LOC119595137	XP_037800238.1	Penaeus monodon
SEQ_30006	33.8761	56.4971	67.997	35.7182	63.2164	60.106	23.4535	89.6872	61.1854	140.249	161.798	189.923	cluster 1	Uncharacterized protein LOC119595137	XP_037800238.1	Penaeus monodon
SEQ_5494	724.948	515.412	390.21	406.129	430.623	520.293	692.313	517.133	680.688	641.283	653.221	580.81	cluster 1	Uncharacterized protein LOC119595426 isoform X2	XP_037800463.1	Penaeus monodon
SEQ_30059	2.2584	1.98236	10.8177	0.661448	3.75543	0	1.7373	1.90824	2.18519	0	6.02973	4.41681	cluster 1	Uncharacterized protein LOC119596102	XP_037801170.1	Penaeus monodon
SEQ_27191	31.6177	41.6295	69.5423	72.7593	55.0797	65.7409	33.0086	39.1189	24.0371	53.8637	58.2874	69.5647	cluster 1	Uncharacterized protein LOC119596297	XP_037801393.1	Penaeus monodon
SEQ_6299	4715.55	6427.79	4805.38	848.638	1356.96	1539.28	1208.29	2230.73	2296.64	1405.54	1516.48	1316.21	cluster 1	Uncharacterized protein LOC119597050 isoform X1	XP_037802414.1	Penaeus monodon
SEQ_17897	53.0725	71.3648	71.0877	37.0411	23.7844	48.8361	74.7037	70.6048	64.4632	34.5541	48.2379	39.7513	cluster 1	Uncharacterized protein LOC119598538 isoform X1	XP_037804096.1	Penaeus monodon
SEQ_22695	0	0	1.54539	80.0352	125.807	140.873	185.022	174.604	374.761	232.732	286.412	287.093	cluster 1	Uncharacterized protein LOC119598688	XP_037804355.1	Penaeus monodon
SEQ_13369	39.5221	47.5765	17.7719	37.0411	34.4248	33.8096	43.4324	57.2472	60.0928	45.7333	23.114	28.7093	cluster 1	Uncharacterized protein LOC119598696	XP_037804387.1	Penaeus monodon
SEQ_3278	169.38	185.35	202.445	190.497	193.405	160.596	185.891	179.374	151.871	191.064	133.659	156.797	cluster 1	Uncharacterized protein LOC119598727	XP_037804440.1	Penaeus monodon
SEQ_32561	36.1345	37.6648	37.0892	31.088	45.0652	77.0108	26.0594	96.3661	91.7781	69.1081	45.223	64.0437	cluster 1	Uncharacterized protein LOC119598944	XP_037804583.1	Penaeus monodon
SEQ_21311	3500.53	2793.14	2190.58	3407.78	3682.2	4096.6	2483.47	2290.84	2429.94	2884.25	2410.89	2682.11	cluster 1	Uncharacterized protein LOC119598952	XP_037804590.1	Penaeus monodon
SEQ_16877	6.77521	1.98236	1.54539	5.29158	6.88496	3.75663	5.21189	5.72472	6.55558	6.09777	6.02973	4.41681	cluster 1	Uncharacterized protein LOC119598964	XP_037804626.1	Penaeus monodon
SEQ_6304	910.137	1087.32	1091.81	392.239	417.479	359.697	174.598	193.686	150.778	35.5703	56.2775	46.3765	cluster 1	Uncharacterized protein LOC119598964	XP_037804626.1	Penaeus monodon
SEQ_46	4.51681	11.8941	12.3631	88.634	123.303	71.3759	81.6529	135.485	74.2966	65.0429	143.709	79.5025	cluster 1	Uncharacterized protein LOC119599427 isoform X1	XP_037805122.1	Penaeus monodon
SEQ_30542	15.8088	8.9206	1.54539	5.29158	8.76267	4.69578	13.0297	21.9447	15.2964	40.6518	40.1982	48.5849	cluster 1	Uncharacterized protein YMR196W-like	XP_037790462.1	Penaeus monodon
SEQ_7905	51.9433	49.5589	6.95423	28.4423	33.7989	46.9578	34.7459	24.8071	49.1669	26.4237	64.3171	33.1261	cluster 1	Uncharacterizedprotein LOC113800968	XP_027207579.1	Litopenaeus vannamei
SEQ_8976	3445.19	2537.42	1781.83	1871.24	2004.77	2593.95	1016.32	1242.26	1353.73	446.154	713.518	706.689	cluster 1	Uncharacterizedprotein LOC113800968	XP_027207579.1	Litopenaeus vannamei
SEQ_15949	9.03361	9.91178	14.6812	20.5049	12.5181	10.3307	20.8476	10.4953	8.74077	20.3259	14.0694	17.6672	cluster 1	Uncharacterizedprotein LOC113802022	XP_027208298.1	Litopenaeus vannamei
SEQ_15950	958.692	600.654	597.291	1029.87	883.152	1152.34	501.21	376.877	473.094	351.638	306.511	357.761	cluster 1	Uncharacterizedprotein LOC113802022	XP_027208298.1	Litopenaeus vannamei
SEQ_32486	382.799	455.942	328.394	486.826	438.76	402.898	346.591	340.621	326.686	404.486	427.106	323.531	cluster 1	Uncharacterizedprotein LOC113802707	XP_027209122.1	Litopenaeus vannamei
SEQ_14252	3158.38	3874.51	5177.04	2598.17	2519.27	2220.17	1944.9	2185.89	1665.12	1249.03	1257.2	1185.91	cluster 1	Uncharacterizedprotein LOC113802707	XP_027209122.1	Litopenaeus vannamei
SEQ_24203	6.77521	11.8941	21.6354	15.8747	16.2735	3.75663	5.21189	11.4494	6.55558	8.13037	15.0743	0	cluster 1	Uncharacterizedprotein LOC113802865	XP_027209319.1	Litopenaeus vannamei
SEQ_17361	152.442	296.362	257.307	501.377	639.675	587.912	277.099	603.958	338.705	1462.45	1332.57	1440.98	cluster 1	Uncharacterizedprotein LOC113803404	XP_027209983.1	Litopenaeus vannamei
SEQ_17362	29.3592	47.5765	54.0885	37.7025	38.8061	21.6006	47.7756	40.073	38.2409	72.157	46.2279	43.0639	cluster 1	Uncharacterizedprotein LOC113803404	XP_027209983.1	Litopenaeus vannamei
SEQ_17363	4.51681	1.98236	7.72693	6.61448	0	0	0	5.72472	2.18519	10.163	10.0496	4.41681	cluster 1	Uncharacterizedprotein LOC113803404	XP_027209983.1	Litopenaeus vannamei
SEQ_24927	18.0672	0	1.54539	2.64579	1.25181	0	3.47459	15.2659	6.55558	2.03259	6.02973	13.2504	cluster 1	Uncharacterizedprotein LOC113804982	XP_027211698.1	Litopenaeus vannamei
SEQ_24928	9.03361	3.96471	0	35.7182	19.4031	31.9313	42.5638	33.3942	39.3335	6.09777	9.0446	14.3546	cluster 1	Uncharacterizedprotein LOC113804982	XP_027211698.1	Litopenaeus vannamei
SEQ_29676	0	0	4.63616	2.64579	1.25181	1.87831	10.4238	16.22	15.2964	73.1733	42.2081	19.8756	cluster 1	Uncharacterizedprotein LOC113804982	XP_027211698.1	Litopenaeus vannamei
SEQ_11115	216.807	249.777	364.711	252.012	228.455	183.135	334.43	337.758	343.075	397.372	401.982	316.906	cluster 1	Uncharacterizedprotein LOC113805089	XP_027211797.1	Litopenaeus vannamei
SEQ_11133	83.5609	41.6295	41.7254	49.6086	46.317	54.4711	44.3011	32.4401	45.8891	18.2933	12.0595	30.9177	cluster 1	Uncharacterizedprotein LOC113805089	XP_027211797.1	Litopenaeus vannamei
SEQ_26537	15.8088	11.8941	13.9085	16.5362	6.88496	7.51325	19.1103	5.72472	13.1112	10.163	14.0694	8.83362	cluster 1	Uncharacterizedprotein LOC113806156 isoform X1	XP_027213078.1	Litopenaeus vannamei
SEQ_26538	23.7132	5.94707	10.8177	20.5049	8.76267	11.2699	15.6357	15.2659	13.1112	20.3259	14.0694	11.042	cluster 1	Uncharacterizedprotein LOC113806156 isoform X1	XP_027213078.1	Litopenaeus vannamei
SEQ_7293	9.03361	17.8412	10.8177	15.8747	20.029	23.4789	33.0086	23.853	25.1297	31.5052	25.1239	19.8756	cluster 1	Uncharacterizedprotein LOC113807588 isoform X1	XP_027214682.1	Litopenaeus vannamei
SEQ_19777	582.668	684.904	605.791	327.417	411.22	403.837	299.684	370.198	413.002	341.475	353.744	342.303	cluster 1	Uncharacterizedprotein LOC113807796	XP_027214889.1	Litopenaeus vannamei
SEQ_17907	63.2353	63.4354	185.446	132.951	136.447	122.09	90.3394	144.072	90.6855	312.003	303.497	294.822	cluster 1	Uncharacterizedprotein LOC113810019	XP_027217506.1	Litopenaeus vannamei
SEQ_17908	15.8088	20.8147	18.5446	9.26027	17.5253	11.2699	5.21189	9.54119	8.74077	20.3259	20.0991	13.2504	cluster 1	Uncharacterizedprotein LOC113810019	XP_027217506.1	Litopenaeus vannamei
SEQ_11569	424.58	329.071	208.627	130.305	168.994	253.572	178.073	129.76	195.575	55.8963	76.3766	75.0857	cluster 1	Uncharacterizedprotein LOC113810904	XP_027218355.1	Litopenaeus vannamei
SEQ_22609	1705.09	2156.8	2801.01	1857.35	2076.75	2362.92	1139.67	1884.39	1573.34	1323.22	1397.89	1596.68	cluster 1	Uncharacterizedprotein LOC113812700 isoform X1	XP_027220425.1	Litopenaeus vannamei
SEQ_29152	0	3.96471	0	1.3229	0	3.75663	449.091	535.261	324.501	1404.52	602.973	358.866	cluster 1	Uncharacterizedprotein LOC113813883	XP_027221738.1	Litopenaeus vannamei
SEQ_1597	0	0	0	176.607	162.735	178.44	243.221	271.924	245.834	910.601	837.128	788.4	cluster 1	Uncharacterizedprotein LOC113814337	XP_027222194.1	Litopenaeus vannamei
SEQ_1616	186.318	145.703	140.63	110.462	147.088	107.064	163.306	103.999	147.501	127.037	85.4212	98.274	cluster 1	Uncharacterizedprotein LOC113814337	XP_027222194.1	Litopenaeus vannamei
SEQ_5774	2.2584	0	1.54539	128.321	166.491	186.892	381.337	305.318	299.372	526.441	358.769	223.049	cluster 1	Uncharacterizedprotein LOC113814337	XP_027222194.1	Litopenaeus vannamei
SEQ_15804	0	0	0	0	0	0	0	0	0	201.227	254.254	203.173	cluster 1	Uncharacterizedprotein LOC113822305	XP_027230645.1	Litopenaeus vannamei
SEQ_15953	11.292	17.8412	30.9077	181.898	209.678	190.649	109.45	203.227	158.427	228.667	302.492	281.571	cluster 1	Uncharacterizedprotein LOC113824054	XP_027232596.1	Litopenaeus vannamei
SEQ_20359	242.778	232.927	241.853	171.315	130.188	175.622	136.378	126.898	125.649	69.1081	97.4807	109.316	cluster 1	Uncharacterizedprotein LOC113826352	XP_027235022.1	Litopenaeus vannamei
SEQ_20360	6.77521	5.94707	3.09077	30.4266	23.1585	24.4181	34.7459	17.1741	30.5927	44.717	38.1883	33.1261	cluster 1	Uncharacterizedprotein LOC113826352	XP_027235022.1	Litopenaeus vannamei
SEQ_11760	42.9097	17.8412	18.5446	25.7965	30.0435	33.8096	111.187	66.7884	74.2966	54.88	58.2874	53.0017	cluster 1	Uncharacterizedprotein LOC113826407	XP_027235086.1	Litopenaeus vannamei
SEQ_21622	95.9822	138.765	88.8597	80.0352	63.2164	74.1933	74.7037	74.4213	104.889	35.5703	26.1288	47.4807	cluster 1	Uncharacterizedprotein LOC113827961	XP_027236716.1	Litopenaeus vannamei
SEQ_24117	212.29	168.5	113.586	658.141	600.243	725.029	1572.25	1127.77	1374.49	553.881	443.185	407.451	cluster 1	Uncharacterizedprotein LOC113829185	XP_027238094.1	Litopenaeus vannamei
SEQ_24118	5.64601	1.98236	5.40885	27.1194	16.2735	15.0265	34.7459	51.5224	52.4446	58.9452	34.1685	26.5008	cluster 1	Uncharacterizedprotein LOC113829185	XP_027238094.1	Litopenaeus vannamei
SEQ_25723	158.088	150.659	237.989	89.2955	85.1231	75.1325	22.5849	22.8989	28.4075	24.3911	20.0991	13.2504	cluster 1	Unconventional myosin-XVIIIa-like, partial	XP_037800923.1	Penaeus monodon
SEQ_20112	2.2584	1.98236	3.09077	5.29158	13.7699	13.1482	8.68648	1.90824	2.18519	12.1955	4.01982	0	cluster 1	Unconventional myosin-XV-like	XP_037779455.1	Penaeus monodon
SEQ_20022	462.973	422.242	467.479	654.833	667.215	800.161	638.456	752.8	714.558	805.922	828.083	546.58	cluster 1	UPF0676 protein C1494.01-like	XP_037800418.1	Penaeus monodon
SEQ_24017	20.3256	19.8236	27.8169	20.5049	18.7772	17.844	21.7162	29.5777	13.1112	66.0592	24.1189	30.9177	cluster 1	Vacuolar protein sorting-associated protein 13D-like	XP_037794088.1	Penaeus monodon
SEQ_12560	85.8193	86.2325	157.629	164.701	199.038	124.908	151.145	184.145	135.482	219.52	146.723	125.879	cluster 1	Vacuolarprotein sorting-associated protein 54-like	XP_027210469.1	Litopenaeus vannamei
SEQ_26558	9630.96	10923.8	10345.6	5238.01	5277.01	5997.45	4364.09	4326.93	4266.59	3932.05	3417.85	3448.42	cluster 1	Valacyclovir hydrolase-like	XP_037787084.1	Penaeus monodon
SEQ_30801	38.3929	33.7	47.1343	31.7495	45.0652	35.6879	43.4324	36.2565	63.3706	76.2222	104.515	101.587	cluster 1	Venom carboxylesterase-6-like	XP_037789609.1	Penaeus monodon
SEQ_30803	2239.21	2105.26	1330.58	34352.3	31846.7	33330.7	7780.48	9174.81	6320.67	1403.5	8123.05	2059.34	cluster 1	Venom carboxylesterase-6-like	XP_037789609.1	Penaeus monodon
SEQ_28000	64.3645	49.5589	77.2693	66.1448	67.5978	65.7409	34.7459	32.4401	59.0002	32.5215	52.2577	50.7933	cluster 1	Venom carboxylesterase-6-like	XP_037786324.1	Penaeus monodon
SEQ_26044	90.3361	85.2413	37.0892	29.1037	36.3025	31.9313	120.742	134.531	139.852	30.4889	43.2131	75.0857	cluster 1	Vesicular glutamate transporter 1-like	XP_037785645.1	Penaeus monodon
SEQ_26045	0	1.98236	0	28.4423	23.1585	15.0265	87.7335	124.99	78.667	352.655	296.462	284.884	cluster 1	Vesicular glutamate transporter 1-like	XP_037785645.1	Penaeus monodon
SEQ_22210	0	0	0	0	0	0	1.7373	0	2.18519	34.5541	46.2279	26.5008	cluster 1	VWFA and cache domain-containing protein 1-like	XP_037793953.1	Penaeus monodon
SEQ_16263	78861.2	111546	74649.8	36386.2	38803.6	44362.9	6857.11	9108.02	5992.89	1032.56	1331.57	827.047	cluster 1	WD repeat domain-containing protein 83-like	XP_037804910.1	Penaeus monodon
SEQ_16264	380.541	325.106	230.262	320.141	238.47	291.138	556.803	403.593	444.687	314.035	334.65	265.008	cluster 1	WD repeat domain-containing protein 83-like	XP_037804910.1	Penaeus monodon
SEQ_13982	185.189	152.641	128.267	157.425	184.016	172.805	153.751	200.365	197.76	177.852	190.942	188.819	cluster 1	WW domain-containing adapter protein with coiled-coil-like	XP_037798617.1	Penaeus monodon
SEQ_33115	2.2584	5.94707	13.9085	19.8434	46.9429	40.3837	46.907	80.146	69.9262	86.3851	144.714	101.587	cluster 1	Zinc finger and BTB domain-containing protein 18.2-like isoform X1	XP_037795356.1	Penaeus monodon
SEQ_33123	2835.43	1879.27	1131.22	1117.85	1052.77	1208.69	1257.8	900.689	1137.39	541.686	592.924	598.477	cluster 1	Zinc finger and BTB domain-containing protein 18.2-like isoform X1	XP_037795356.1	Penaeus monodon
SEQ_6146	514.916	572.901	557.111	252.673	275.398	308.043	324.874	332.988	313.575	263.221	261.288	270.529	cluster 1	Zinc finger and BTB domain-containing protein 18.2-like isoform X1	XP_037795356.1	Penaeus monodon
SEQ_28927	414.417	453.959	693.878	511.961	499.472	470.517	508.159	578.196	461.076	567.093	537.651	557.622	cluster 1	Zinc finger and BTB domain-containing protein 7B-like	XP_037793853.1	Penaeus monodon
SEQ_28929	456.198	548.121	785.056	745.452	756.719	672.436	404.79	436.033	321.223	329.28	343.695	305.864	cluster 1	Zinc finger and BTB domain-containing protein 7B-like	XP_037793853.1	Penaeus monodon
SEQ_28932	154.701	146.694	105.859	150.149	185.268	196.284	222.374	283.373	214.149	275.416	294.452	221.945	cluster 1	Zinc finger and BTB domain-containing protein 7B-like	XP_037793853.1	Penaeus monodon
SEQ_10455	81.3025	140.747	136.767	155.44	175.253	172.805	105.106	145.026	134.389	153.461	177.877	191.027	cluster 1	Zinc finger and BTB domain-containing protein 7B-like	XP_037793853.1	Penaeus monodon
SEQ_6229	2.2584	5.94707	1.54539	1.3229	6.25905	7.51325	0	7.63296	4.37039	0	2.00991	2.2084	cluster 1	Zinc finger and BTB domain-containing protein 7B-like	XP_037793853.1	Penaeus monodon
SEQ_3376	6.77521	14.8677	12.3631	23.8121	13.7699	3.75663	13.0297	26.7153	24.0371	26.4237	16.0793	33.1261	cluster 1	Zinc finger CCHC domain-containing protein 8 homolog isoform X1	XP_037786585.1	Penaeus monodon
SEQ_25459	118.566	152.641	128.267	145.519	137.073	123.969	185.891	158.384	131.112	208.341	264.303	203.173	cluster 1	Zinc finger protein 260-like	XP_037787934.1	Penaeus monodon
SEQ_26740	577.022	543.165	472.888	194.466	232.211	194.405	234.535	167.925	197.76	330.296	324.601	285.988	cluster 1	Zinc finger protein 320-like isoform X4	XP_037788094.1	Penaeus monodon
SEQ_1209	0	3.96471	0	21.8278	25.0362	21.6006	0	0	4.37039	212.406	178.882	241.82	cluster 1	Zinc finger protein 358-like	XP_037777180.1	Penaeus monodon
SEQ_26570	111.791	126.871	79.5873	107.816	136.447	130.543	138.115	112.586	143.13	128.053	100.496	75.0857	cluster 1	Zinc finger protein SNAI2-like	XP_037779840.1	Penaeus monodon
SEQ_26571	147.925	111.012	166.129	148.826	128.311	129.604	99.8945	107.815	67.741	71.1407	127.629	108.212	cluster 1	Zinc finger protein SNAI2-like	XP_037779840.1	Penaeus monodon
SEQ_26575	185.189	219.05	168.447	208.356	170.246	185.014	208.476	173.65	201.038	176.835	166.823	164.526	cluster 1	Zinc finger protein SNAI2-like	XP_037779840.1	Penaeus monodon
SEQ_26568	2.2584	5.94707	2.31808	7.93737	1.87772	1.87831	11.2924	9.54119	8.74077	12.1955	11.0545	11.042	cluster 1	Zinc finger protein SNAI2-like	XP_037779839.1	Penaeus monodon
SEQ_26574	2.2584	1.98236	6.18154	6.61448	3.75543	1.87831	13.0297	15.2659	12.0186	14.2281	22.109	15.4588	cluster 1	Zinc finger protein SNAI2-like	XP_037779839.1	Penaeus monodon
SEQ_26576	41.7805	38.6559	30.9077	34.3953	34.4248	50.7144	19.1103	30.5318	17.4815	46.7496	38.1883	38.6471	cluster 1	Zinc finger protein SNAI2-like	XP_037779839.1	Penaeus monodon
SEQ_18947	210.032	187.333	140.63	212.325	225.326	322.131	308.37	354.932	371.483	69.1081	106.525	83.9193	cluster 1	Zinc metalloproteinase nas-13-like	XP_037803412.1	Penaeus monodon
SEQ_29469	2.2584	0	4.63616	1.3229	1.25181	3.75663	1.7373	5.72472	4.37039	4.06518	42.2081	17.6672	cluster 1	Zinc metalloproteinase nas-13-like isoform X1	XP_037790038.1	Penaeus monodon
SEQ_8835	170969	157618	164566	314693	263151	224558	199665	159377	148129	333992	265966	338770	cluster 1	Zinc metalloproteinase nas-4-like	XP_037794224.1	Penaeus monodon
SEQ_22671	0	0	0	9.26027	26.288	24.4181	339.641	473.243	659.929	42.6844	44.218	55.2101	cluster 1	Zincfinger protein 652-like isoform X1	XP_027221364.1	Litopenaeus vannamei
SEQ_23464	11.292	3.96471	24.7262	16.5362	25.0362	22.5398	13.8984	11.4494	6.55558	34.5541	28.1387	24.2924	cluster 2	2-hydroxy-3-oxopropionate reductase-like	XP_037802146.1	Penaeus monodon
SEQ_23465	29.3592	25.7706	50.225	255.98	264.758	227.276	90.3394	50.5683	63.3706	18.2933	78.3865	26.5008	cluster 2	2-hydroxy-3-oxopropionate reductase-like	XP_037802146.1	Penaeus monodon
SEQ_33953	93.7238	59.4707	74.1785	74.7436	88.8785	64.8018	66.8859	57.2472	54.6298	26.4237	28.1387	26.5008	cluster 2	Alpha-(1,6)-fucosyltransferase-like	XP_037786037.1	Penaeus monodon
SEQ_33956	119.695	146.694	83.4508	678.645	692.251	734.42	453.434	269.062	219.612	155.493	230.135	287.093	cluster 2	Alpha-(1,6)-fucosyltransferase-like	XP_037786037.1	Penaeus monodon
SEQ_33958	40.6513	55.506	43.2708	18.5205	11.2663	24.4181	48.6443	86.8249	91.7781	32.5215	35.1734	41.9597	cluster 2	Alpha-(1,6)-fucosyltransferase-like	XP_037786037.1	Penaeus monodon
SEQ_28144	11.292	9.91178	0	9.26027	11.2663	3.75663	3.47459	0	4.37039	4.06518	0	4.41681	cluster 2	Basic proline-rich protein-like	XP_037796119.1	Penaeus monodon
SEQ_30676	8629.36	6367.33	4643.11	5568.07	5376.53	6587.24	4897.44	3881.36	4845.67	2346.63	2979.69	3013.37	cluster 2	Beta-1,3-galactosyltransferase 2-like	XP_037783721.1	Penaeus monodon
SEQ_28687	548.792	679.948	610.427	538.419	573.955	591.668	396.972	414.088	403.168	295.742	336.66	363.282	cluster 2	Cholinesterase 1-like	XP_037804945.1	Penaeus monodon
SEQ_28688	27.1008	49.5589	62.5881	34.3953	21.2808	16.9048	36.4832	15.2659	41.5187	27.44	28.1387	24.2924	cluster 2	Cholinesterase 1-like	XP_037804945.1	Penaeus monodon
SEQ_22251	9224.45	8455.74	7532.98	10866.9	11452.8	13604.6	12386.9	9853.19	7601.2	1117.93	6576.43	4504.04	cluster 2	Collagenalpha-2(IX) chain-like isoform X2	XP_027221299.1	Litopenaeus vannamei
SEQ_9060	187.448	172.465	80.36	38.364	26.9139	37.5663	36.4832	16.22	52.4446	480.708	581.869	748.649	cluster 2	Cuticle protein 7-like	XP_037804684.1	Penaeus monodon
SEQ_8892	22.584	23.7883	44.8162	70.1135	63.8423	48.8361	58.1994	64.8801	59.0002	123.988	100.496	123.671	cluster 2	Failed axon connections homolog	XP_037793161.1	Penaeus monodon
SEQ_25489	37.2637	49.5589	79.5873	60.8532	52.576	52.5928	42.5638	38.1648	32.7779	104.678	50.2478	57.4185	cluster 2	Fanconianemia core complex-associated protein 24-like	XP_027238327.1	Litopenaeus vannamei
SEQ_26227	103.887	81.2766	81.1327	132.951	153.347	151.204	337.904	268.108	268.779	113.825	100.496	120.358	cluster 2	Fibrocystin-L-like	XP_037775165.1	Penaeus monodon
SEQ_31356	169.38	194.271	182.355	92.6027	111.411	108.003	78.1783	77.2837	67.741	54.88	44.218	53.0017	cluster 2	Galactoside alpha-(1,2)-fucosyltransferase 2-like	XP_037796617.1	Penaeus monodon
SEQ_17377	29.3592	19.8236	6.95423	7.93737	11.2663	3.75663	6.08054	5.72472	8.74077	10.163	4.01982	4.41681	cluster 2	Heme-binding protein 1-like	XP_037802086.1	Penaeus monodon
SEQ_31943	81.3025	102.091	101.995	105.17	118.922	111.76	137.246	116.403	132.204	131.102	106.525	115.941	cluster 2	Hepatitis A virus cellular receptor 1-like	XP_037801880.1	Penaeus monodon
SEQ_24178	4.51681	0	1.54539	62.1761	108.282	94.8548	70.3605	130.714	161.704	16.2607	25.1239	15.4588	cluster 2	Ionotropic receptor 25a-like	XP_037799649.1	Penaeus monodon
SEQ_23931	1594.43	831.598	630.517	1170.1	1095.33	1450.06	917.292	704.14	1093.69	591.484	641.161	694.543	cluster 2	Mucin-19-like	XP_037796651.1	Penaeus monodon
SEQ_17842	20.3256	21.8059	9.27231	10.5832	2.50362	3.75663	8.68648	3.81648	4.37039	13.2118	4.01982	13.2504	cluster 2	Peroxidase-like	XP_037777626.1	Penaeus monodon
SEQ_8745	466.36	422.242	288.214	422.665	375.543	450.795	299.684	185.099	227.26	148.379	160.793	183.298	cluster 2	Peroxisomal sarcosine oxidase-like	XP_037799182.1	Penaeus monodon
SEQ_17904	243.908	176.43	122.858	134.274	107.656	97.6723	86.8648	108.77	107.074	81.3037	98.4856	82.8151	cluster 2	Sodium channel protein para-like	XP_037796196.1	Penaeus monodon
SEQ_30414	4.51681	5.94707	0	3.96869	2.50362	5.63494	6.94919	1.90824	2.18519	6.09777	0	4.41681	cluster 2	Transcription factor Sp5-like	XP_037785587.1	Penaeus monodon
SEQ_25024	21.4548	5.94707	6.95423	42.9941	87.0008	95.7939	38.2205	43.8895	48.0743	110.776	91.4509	55.2101	cluster 2	Transmembrane protease serine 11B-like protein	XP_037797677.1	Penaeus monodon
SEQ_24274	1350.53	1598.77	1233.99	965.714	958.887	1003.02	754.855	933.129	953.837	978.693	1125.55	1210.21	cluster 2	Uncharacterized protein LOC119578997	XP_037782619.1	Penaeus monodon
SEQ_24277	33.8761	53.5236	44.0435	214.971	209.052	256.39	262.332	241.392	155.149	55.8963	132.654	83.9193	cluster 2	Uncharacterized protein LOC119578997	XP_037782619.1	Penaeus monodon
SEQ_21431	4.51681	3.96471	21.6354	11.9061	13.7699	5.63494	3.47459	11.4494	4.37039	11.1793	12.0595	18.7714	cluster 2	Uncharacterized protein LOC119582830	XP_037787224.1	Penaeus monodon
SEQ_16018	6.77521	27.753	9.27231	87.3111	160.232	135.239	301.421	440.803	721.114	237.813	386.908	351.136	cluster 3	60S ribosomal protein L5-A-like	XP_037799662.1	Penaeus monodon
SEQ_12893	1360.69	1390.62	1344.49	420.681	383.68	431.073	244.09	291.961	236.001	897.389	1061.23	1184.81	cluster 3	Acetylcholine receptor subunit alpha-like 1, partial	XP_037775524.1	Penaeus monodon
SEQ_16418	15.8088	9.91178	37.8619	46.3013	45.0652	50.7144	26.0594	28.6236	15.2964	34.5541	32.1586	48.5849	cluster 3	ADP/ATP translocase 1-like	XP_037792646.1	Penaeus monodon
SEQ_29468	6.77521	3.96471	3.09077	6.61448	7.51086	16.9048	8.68648	3.81648	2.18519	20.3259	23.114	17.6672	cluster 3	ATP synthase subunit beta, mitochondrial-like isoform X8	XP_037804265.1	Penaeus monodon
SEQ_12169	11.292	3.96471	3.09077	13.229	13.7699	20.6614	10.4238	11.4494	10.926	18.2933	23.114	28.7093	cluster 3	ATP-binding cassette sub-family G member 1-like	XP_037798992.1	Penaeus monodon
SEQ_9915	1481.51	1222.12	1267.22	972.99	903.807	942.913	1157.04	1016.14	1206.23	1016.3	1059.22	1071.08	cluster 3	Calcium permeable stress-gated cation channel 1-like isoform X1	XP_037788782.1	Penaeus monodon
SEQ_5124	320.693	192.289	135.994	222.246	189.023	268.599	144.196	100.183	118	75.2059	76.3766	70.6689	cluster 3	Calcium permeable stress-gated cation channel 1-like isoform X2	XP_037788795.1	Penaeus monodon
SEQ_18751	395.221	329.071	186.992	506.669	593.358	625.478	603.71	552.435	858.781	398.388	596.943	590.748	cluster 3	Chitin deacetylase 1-like	XP_037779628.1	Penaeus monodon
SEQ_16178	11.292	5.94707	26.2716	13.8904	21.2808	9.39156	8.68648	1.90824	8.74077	30.4889	20.0991	26.5008	cluster 3	Choline-phosphate cytidylyltransferase B-like isoform X2	XP_037799533.1	Penaeus monodon
SEQ_3772	22.584	35.6824	30.9077	21.8278	25.6621	35.6879	66.0173	66.7884	45.8891	88.4177	118.585	138.025	cluster 3	Crustin-like antimicrobial peptide	ACL97378.1	Penaeus monodon
SEQ_17810	1788.66	2157.79	2334.3	1114.54	1134.77	1021.8	595.893	850.12	503.687	657.543	596.943	497.995	cluster 3	Eukaryotic translation elongation factor 2-like	XP_037785680.1	Penaeus monodon
SEQ_24291	2.2584	3.96471	24.7262	3.96869	5.00724	5.63494	5.21189	0	6.55558	20.3259	12.0595	9.93782	cluster 3	Facilitated trehalose transporter Tret1-like	XP_037796109.1	Penaeus monodon
SEQ_16738	0	0	1.54539	15.8747	11.2663	22.5398	12.1611	40.073	24.0371	12.1955	17.0842	15.4588	cluster 3	Galactosylgalactosylxylosylprotein 3-beta-glucuronosyltransferase P-like isoform X1	XP_037800466.1	Penaeus monodon
SEQ_17082	62.1061	107.047	92.7231	51.5929	56.3315	67.6193	64.28	71.559	41.5187	43.7007	54.2676	79.5025	cluster 3	Glutathione S-transferase 1-like	XP_037786117.1	Penaeus monodon
SEQ_30394	260.846	234.909	275.079	320.141	286.665	263.903	501.21	371.152	457.798	449.203	539.661	497.995	cluster 3	Heat shock protein HSP 90-alpha-like	XP_037795298.1	Penaeus monodon
SEQ_25524	1386.66	1185.45	919.504	830.117	860.62	1045.28	529.007	561.022	597.65	363.834	391.933	474.807	cluster 3	Hemicentin-1-like	XP_037786925.1	Penaeus monodon
SEQ_10027	44.0389	58.4795	94.2685	60.8532	57.5833	85.4632	60.8054	69.6507	56.815	90.4503	96.4757	119.254	cluster 3	Hepatocyte growth factor activator-like isoform X1	XP_037803656.1	Penaeus monodon
SEQ_9880	3221.61	1704.83	659.107	447.8	651.567	1250.02	491.655	489.463	602.021	114200	134430	142208	cluster 3	Hepatocyte growth factor activator-like isoform X2	XP_037803657.1	Penaeus monodon
SEQ_25903	54.2017	81.2766	57.1793	95.9099	93.2599	87.3415	112.924	167.925	128.926	236.797	206.016	239.612	cluster 3	Hepatocyte growth factor activator-like isoform X3	XP_037803658.1	Penaeus monodon
SEQ_2633	92.5945	77.3119	74.1785	547.679	664.711	740.055	1426.32	1468.39	1188.75	540.669	742.662	724.356	cluster 3	Innexin inx2-like	XP_037776337.1	Penaeus monodon
SEQ_65	395.221	430.171	345.394	253.996	224.7	251.694	347.459	367.336	367.113	287.612	332.64	295.926	cluster 3	Integrin alpha-PS2-like	XP_037788449.1	Penaeus monodon
SEQ_2647	2990.13	3201.5	1935.6	3104.84	3599.58	4090.96	3837.69	4895.59	4789.94	10871.3	13637.2	15941.4	cluster 3	Leukocyte elastase inhibitor A-like	XP_037790929.1	Penaeus monodon
SEQ_33046	6.77521	0.991178	1.54539	5.29158	5.00724	8.45241	1.7373	1.90824	2.18519	0	4.01982	6.62521	cluster 3	Leukocyte elastase inhibitor-like	XP_037790930.1	Penaeus monodon
SEQ_20861	2.2584	1.98236	6.18154	3.96869	10.0145	7.51325	0	3.81648	4.37039	2.03259	0	4.41681	cluster 3	Ligand of Numb protein X 2-like	XP_037788627.1	Penaeus monodon
SEQ_16503	140.021	160.571	196.264	128.321	107.03	98.6114	83.3902	117.357	67.741	50.8148	89.441	102.691	cluster 3	Low-density lipoprotein receptor-related protein-like	XP_037804651.1	Penaeus monodon
SEQ_18853	27.1008	35.6824	16.9992	23.8121	17.5253	15.0265	19.1103	14.3118	4.37039	2.03259	4.01982	4.41681	cluster 3	2-oxo-4-hydroxy-4-carboxy-5-ureidoimidazoline decarboxylase-like	XP_027223408.1	Litopenaeus vannamei
SEQ_24802	197.61	210.13	309.077	316.833	322.341	270.477	143.327	177.466	148.593	201.227	218.075	198.756	cluster 3	Microsomal triglyceride transfer protein large subunit-like	XP_037789393.1	Penaeus monodon
SEQ_18588	15.8088	17.8412	20.09	0	0	0	0	0	0	4.06518	0	2.2084	cluster 3	Mitochondrial uncoupling protein Bmcp-like	XP_037795132.1	Penaeus monodon
SEQ_18382	2044.98	2574.09	1627.29	1453.2	1477.76	1536.46	2056.96	1818.55	1787.49	1568.14	1545.62	1392.4	cluster 3	Monocarboxylate transporter 12-like	XP_037800539.1	Penaeus monodon
SEQ_18383	747.532	949.548	649.062	756.696	733.561	842.423	3752.56	3549.32	3800.05	534.572	1169.77	1325.04	cluster 3	Monocarboxylate transporter 12-like	XP_037800539.1	Penaeus monodon
SEQ_19550	137.763	114.977	33.2258	2919.63	4590.39	6398.47	4368.43	3788.81	8598.74	10442.4	13667.4	12308.5	cluster 3	NADH dehydrogenase subunit 1 (mitochondrion)	YP_009972033.1	Chorocaris paulexa
SEQ_18897	2.2584	7.92942	4.63616	407.452	482.573	544.711	1181.36	1556.17	1648.73	444.121	1016.01	865.694	cluster 3	NADH dehydrogenase subunit 4 (mitochondrion)	YP_009973290.1	Chinapotamon maolanense
SEQ_19801	0	3.96471	0	25.135	36.3025	54.4711	59.0681	92.5496	119.093	157.526	167.828	150.171	cluster 3	NADH dehydrogenase subunit 5 (mitochondrion)	YP_009973289.1	Chinapotamon maolanense
SEQ_1325	62.1061	120.924	129.812	132.29	108.282	123.969	99.8945	101.137	81.9448	98.5807	83.4113	59.6269	cluster 3	Ovoinhibitor-like	XP_037801993.1	Penaeus monodon
SEQ_19215	28.23	54.5148	69.5423	19.182	17.5253	16.9048	79.047	86.8249	89.5929	198.178	225.11	194.34	cluster 3	Probable ATP-dependent RNA helicase DDX17	XP_037792022.1	Penaeus monodon
SEQ_3550	24.8424	27.753	27.8169	17.8591	16.2735	35.6879	11.2924	20.0365	9.83337	15.2444	8.03964	14.3546	cluster 3	Probable G-protein coupled receptor Mth-like 3	XP_037797933.1	Penaeus monodon
SEQ_24574	431.355	459.907	401.8	300.959	313.579	307.104	264.938	301.502	289.538	228.667	249.229	278.259	cluster 3	Probable G-protein coupled receptor Mth-like 3 isoform X1	XP_037797439.1	Penaeus monodon
SEQ_30089	224.711	273.565	336.121	270.532	263.506	246.059	277.099	321.538	239.279	433.958	389.923	358.866	cluster 3	Prophenoloxidase-activating factor 2-like	XP_037799079.1	Penaeus monodon
SEQ_24699	15.8088	0	3.86346	3.96869	1.25181	0	12.1611	5.72472	6.55558	2.03259	10.0496	6.62521	cluster 3	Protein white-like	XP_037797827.1	Penaeus monodon
SEQ_24700	13.5504	19.8236	16.9992	14.5519	12.5181	16.9048	17.373	15.2659	19.6667	10.163	8.03964	22.084	cluster 3	Protein white-like	XP_037797827.1	Penaeus monodon
SEQ_21553	390.704	521.36	652.153	603.24	484.451	421.681	604.579	612.545	468.724	594.533	576.844	724.356	cluster 3	Retinol dehydrogenase 13-like	XP_037777995.1	Penaeus monodon
SEQ_33045	27.1008	17.8412	69.5423	138.243	130.188	107.064	173.73	272.878	168.26	168.705	206.016	242.924	cluster 3	Serine proteinase inhibitor 8	ADC42879.1	Penaeus monodon
SEQ_3510	0	0	0	3.96869	2.50362	5.63494	19.1103	34.3483	31.6853	49.7985	36.1784	40.8555	cluster 3	Sodium-coupled monocarboxylate transporter 1-like	XP_037777968.1	Penaeus monodon
SEQ_21380	0	3.96471	13.9085	9.92172	17.5253	7.51325	1.7373	5.72472	10.926	32.5215	16.0793	17.6672	cluster 3	Titin-like	XP_037794891.1	Penaeus monodon
SEQ_3942	13.5504	16.85	9.27231	15.8747	23.7844	24.4181	30.4027	22.8989	24.0371	9.14666	18.0892	13.2504	cluster 3	Transient receptor potential channel pyrexia-like isoform X1	XP_037776315.1	Penaeus monodon
SEQ_21303	42.9097	57.4883	173.083	87.3111	76.9863	51.6536	48.6443	62.9719	61.1854	117.89	108.535	86.1278	cluster 3	Tubulin alpha-1A chain-like	XP_037777568.1	Penaeus monodon
SEQ_21304	6.77521	1.98236	7.72693	41.6712	55.0797	31.9313	26.0594	53.4307	13.1112	32.5215	14.0694	19.8756	cluster 3	Tubulin alpha-8 chain-like	XP_037799653.1	Penaeus monodon
SEQ_28816	0	0	0	0	0	0	3.47459	5.72472	2.18519	336.394	468.309	417.388	cluster 3	Uncharacterized protein LOC119568039 isoform X1	XP_037772356.1	Penaeus monodon
SEQ_20120	20.3256	1.98236	1.54539	5.29158	3.75543	1.87831	3.47459	0	10.926	3.04889	2.00991	2.2084	cluster 3	Uncharacterized protein LOC119576222	XP_037779744.1	Penaeus monodon
SEQ_3527	215.678	305.283	599.61	351.229	383.68	335.279	328.349	637.352	341.983	580.305	670.305	632.708	cluster 3	Uncharacterized protein LOC119576963	XP_037780548.1	Penaeus monodon
SEQ_16415	1486.03	1260.78	962.002	790.43	727.302	782.317	843.457	652.618	694.892	503.066	454.24	436.16	cluster 3	Uncharacterized protein LOC119581472 isoform X4	XP_037785637.1	Penaeus monodon
SEQ_31873	401.996	345.921	241.08	340.646	205.297	230.093	452.566	294.823	468.724	260.172	264.303	239.612	cluster 3	Uncharacterized protein LOC119585766	XP_037790405.1	Penaeus monodon
SEQ_2723	277.784	346.912	591.883	214.309	258.499	197.223	175.467	328.217	239.279	200.21	197.976	167.839	cluster 3	Uncharacterized protein LOC119588185	XP_037792815.1	Penaeus monodon
SEQ_16882	6.77521	22.7971	10.8177	3.96869	2.50362	3.75663	0	3.81648	6.55558	4.06518	12.0595	2.2084	cluster 3	Uncharacterized protein LOC119589855	XP_037794384.1	Penaeus monodon
SEQ_2766	137.763	86.2325	41.7254	63.499	78.8641	110.82	125.085	79.1919	102.704	50.8148	118.585	119.254	cluster 3	Uncharacterized protein LOC119594439	XP_037799427.1	Penaeus monodon
SEQ_7893	20.3256	9.91178	13.9085	97.8943	160.232	171.866	439.536	727.039	518.984	975.644	1282.32	1436.57	cluster 3	Uncharacterized protein LOC119595080	XP_037800153.1	Penaeus monodon
SEQ_15202	22.584	49.5589	43.2708	22.4892	23.1585	25.3572	30.4027	16.22	31.6853	22.3585	47.2329	30.9177	cluster 3	Uncharacterized protein LOC119597245	XP_037802706.1	Penaeus monodon
SEQ_22144	15.8088	8.9206	13.9085	19.182	13.144	19.7223	51.2502	83.9625	98.3337	16.2607	42.2081	18.7714	cluster 3	Uncharacterizedprotein LOC113806369	XP_027213296.1	Litopenaeus vannamei
SEQ_22145	743.015	428.189	390.21	368.426	360.521	355.94	369.175	375.923	445.78	366.883	292.442	338.99	cluster 3	Uncharacterizedprotein LOC113806369	XP_027213296.1	Litopenaeus vannamei
SEQ_3634	55.3309	56.4971	40.18	54.9002	54.4538	46.0187	69.4919	58.2013	78.667	54.88	61.3023	51.8975	cluster 3	Uncharacterizedprotein LOC113814380	XP_027222230.1	Litopenaeus vannamei
SEQ_18632	19.1964	17.8412	11.5904	22.4892	17.5253	16.9048	17.373	3.81648	10.926	13.2118	10.0496	4.41681	cluster 3	Uncharacterizedprotein LOC113820615	XP_027228762.1	Litopenaeus vannamei
SEQ_18633	193.094	309.247	336.894	144.196	199.664	233.85	148.539	155.521	126.741	136.184	148.733	171.151	cluster 3	Uncharacterizedprotein LOC113820615	XP_027228762.1	Litopenaeus vannamei
SEQ_14984	468.619	426.206	496.841	427.295	462.544	411.35	579.388	396.914	381.316	660.592	789.895	821.526	cluster 3	Uncharacterizedprotein LOC113823687	XP_027232167.1	Litopenaeus vannamei
SEQ_26157	63.2353	44.603	29.3623	15.8747	45.6911	60.106	13.0297	21.9447	39.3335	15.2444	14.0694	12.1462	cluster 4	1,4-alpha-glucan-branching enzyme-like isoform X2	XP_037798586.1	Penaeus monodon
SEQ_22427	9.03361	5.94707	1.54539	3.96869	3.75543	5.63494	6.94919	7.63296	0	0	0	6.62521	cluster 4	3 beta-hydroxysteroid dehydrogenase/Delta 5--_4-isomerase-like	XP_037780361.1	Penaeus monodon
SEQ_4317	1412.63	1807.91	1216.99	1058.98	1632.36	1715.84	961.594	1476.02	1619.23	745.961	937.623	882.257	cluster 4	3 beta-hydroxysteroid dehydrogenase/Delta 5--_4-isomerase-like	XP_037780361.1	Penaeus monodon
SEQ_2247	243.908	269.6	526.976	205.049	195.908	219.763	125.085	136.439	115.815	65.0429	90.446	69.5647	cluster 4	5'-AMP-activated protein kinase catalytic subunit alpha-2-like isoform X1	XP_037775905.1	Penaeus monodon
SEQ_461	526.208	704.727	654.471	450.446	520.753	433.89	275.361	284.328	285.168	306.921	243.199	329.052	cluster 4	5'-AMP-activated protein kinase catalytic subunit alpha-2-like isoform X2	XP_037775906.1	Penaeus monodon
SEQ_7140	889.811	830.607	683.833	1279.24	1241.17	1180.52	3029.84	3401.44	2670.31	5523.57	6672.9	5702.1	cluster 4	5'-AMP-activated protein kinase catalytic subunit alpha-2-like isoform X3	XP_037775907.1	Penaeus monodon
SEQ_12678	88.0777	77.3119	105.086	130.967	104.526	124.908	134.64	91.5955	137.667	113.825	81.4014	90.5446	cluster 4	5'-AMP-activated protein kinase catalytic subunit alpha-2-like isoform X4	XP_037775908.1	Penaeus monodon
SEQ_31676	140.021	99.1178	46.3616	306.912	250.362	296.773	892.102	717.498	699.262	876.047	914.509	897.716	cluster 4	60S ribosomal protein L3-like	XP_037795961.1	Penaeus monodon
SEQ_23163	2.2584	1.98236	0	3.96869	0	1.87831	57.3308	61.0636	52.4446	69.1081	98.4856	99.3782	cluster 4	Actin, muscle-like	XP_037802934.1	Penaeus monodon
SEQ_14619	29.3592	27.753	21.6354	123.029	172.75	177.501	621.083	1206.01	682.873	588.435	1055.2	914.279	cluster 4	Actin-3, muscle-specific-like	XP_037802922.1	Penaeus monodon
SEQ_11657	3892.36	5578.35	3809.37	1015.98	1381.37	1392.77	3341.69	3843.19	4019.66	2683.02	2701.32	2039.46	cluster 4	Actin-like	XP_037802714.1	Penaeus monodon
SEQ_7885	12382.8	16488.2	13973.4	7859.98	8401.53	9472.33	7203.7	9116.61	7836.1	4563.17	5294.1	4654.21	cluster 4	Actin-like	XP_037802675.1	Penaeus monodon
SEQ_14473	11.292	3.96471	9.27231	1.3229	5.00724	5.63494	0	1.90824	4.37039	2.03259	4.01982	2.2084	cluster 4	Activatingsignal cointegrator 1-like	XP_027239648.1	Litopenaeus vannamei
SEQ_26451	731.723	580.83	383.256	517.252	403.709	465.822	524.663	335.85	349.631	380.095	340.68	371.012	cluster 4	Adenosine deaminase 2-like isoform X1	XP_037798802.1	Penaeus monodon
SEQ_26452	56.4601	45.5942	86.5416	85.9882	66.346	41.3229	39.9578	66.7884	78.667	75.2059	98.4856	66.2521	cluster 4	Adenosine deaminase 2-like isoform X1	XP_037798802.1	Penaeus monodon
SEQ_26453	9471.74	12301.5	17489.9	6549.66	6675.91	6031.26	3927.16	4676.14	3873.26	3420.85	3598.74	3868.02	cluster 4	Adenosine deaminase 2-like isoform X1	XP_037798802.1	Penaeus monodon
SEQ_17755	20.3256	19.8236	35.5439	15.8747	13.144	18.7831	10.4238	9.54119	6.55558	6.09777	2.00991	2.2084	cluster 4	ADP/ATP translocase 1-like	XP_037792646.1	Penaeus monodon
SEQ_32076	54.2017	29.7353	4.63616	1023.92	844.346	1096.93	904.263	493.28	919.967	308.954	399.972	442.785	cluster 4	ADP-ribosylation factor GTPase-activating protein 2-like isoform X4	XP_037777199.1	Penaeus monodon
SEQ_30976	1469.09	1460	1455.75	653.51	602.121	761.656	222.374	284.328	297.186	93.4992	145.719	114.837	cluster 4	Allantoinase-like	XP_037785822.1	Penaeus monodon
SEQ_8463	1874.48	1762.31	1294.26	1008.71	962.016	1272.56	1653.91	1359.62	1759.08	721.57	1038.12	1022.49	cluster 4	Alpha-1-inhibitor 3-like	XP_037797609.1	Penaeus monodon
SEQ_13592	595.089	645.257	676.879	470.289	485.077	493.996	433.455	567.701	394.427	709.374	652.216	590.748	cluster 4	Alpha-1-inhibitor 3-like	XP_037797186.1	Penaeus monodon
SEQ_13593	544.275	572.901	763.42	729.577	732.309	601.999	465.595	601.095	468.724	730.717	798.939	734.294	cluster 4	Alpha-1-inhibitor 3-like	XP_037797186.1	Penaeus monodon
SEQ_33334	25.9716	31.7177	44.8162	33.7338	36.3025	25.3572	20.8476	26.7153	24.0371	41.6681	58.2874	40.8555	cluster 4	Alpha-2-macroglobulin-like	XP_037804079.1	Penaeus monodon
SEQ_32686	7952.97	15339.5	12647.4	7018.62	8598.06	8566.04	6653.84	13965.4	9318.76	5872.16	7897.94	7314.23	cluster 4	Alpha-2-macroglobulin-like	XP_037797414.1	Penaeus monodon
SEQ_30917	9.03361	5.94707	10.8177	33.7338	41.3097	14.0873	25.1908	38.1648	32.7779	108.744	90.446	83.9193	cluster 4	Alpha-actinin,sarcomeric-like isoform X1	XP_027212269.1	Litopenaeus vannamei
SEQ_6714	477.652	353.85	371.665	249.366	240.974	246.998	220.637	199.411	221.797	288.628	248.224	305.864	cluster 4	Alpha-actinin,sarcomeric-like isoform X1	XP_027212269.1	Litopenaeus vannamei
SEQ_12517	145.667	113.985	96.5866	99.2172	78.2382	125.847	155.488	109.724	128.926	120.939	88.4361	90.5446	cluster 4	Alpha-actinin,sarcomeric-like isoform X2	XP_027212270.1	Litopenaeus vannamei
SEQ_17566	10.1628	33.7	17.7719	7.93737	6.25905	11.2699	11.2924	5.72472	2.18519	14.2281	9.0446	13.2504	cluster 4	Alpha-taxilin-like	XP_037789751.1	Penaeus monodon
SEQ_17567	14.6796	19.8236	28.5896	18.5205	11.2663	20.6614	3.47459	9.54119	10.926	8.13037	15.0743	9.93782	cluster 4	Alpha-taxilin-like	XP_037789751.1	Penaeus monodon
SEQ_7232	0	0	0	1.3229	2.50362	1.87831	0	6.67884	0	8.13037	14.0694	6.62521	cluster 4	Alpha-taxilin-like	XP_037789751.1	Penaeus monodon
SEQ_10067	94.853	91.1884	203.991	281.777	245.981	200.979	169.386	287.19	167.167	193.096	201.996	261.696	cluster 4	Alpha-taxilin-like	XP_037789751.1	Penaeus monodon
SEQ_23293	392.962	344.93	245.716	177.268	182.138	208.493	588.075	367.336	492.761	387.209	322.591	446.098	cluster 4	Aminoacylase-1-like isoform X2	XP_037786846.1	Penaeus monodon
SEQ_23294	0	1.98236	0	116.415	167.743	185.014	1041.51	1581.93	1472.82	753.075	978.826	1425.52	cluster 4	Aminoacylase-1-like isoform X2	XP_037786846.1	Penaeus monodon
SEQ_9634	11.292	5.94707	4.63616	3.96869	5.00724	9.39156	1.7373	17.1741	8.74077	6.09777	12.0595	8.83362	cluster 4	Aminopeptidase N-like	XP_037798468.1	Penaeus monodon
SEQ_9715	204.386	238.874	311.395	312.203	244.729	222.58	487.312	366.382	405.353	455.3	617.043	657	cluster 4	Aminopeptidase N-like	XP_037798468.1	Penaeus monodon
SEQ_388	13.5504	29.7353	30.9077	16.5362	22.5326	18.7831	18.2416	20.9906	13.1112	15.2444	22.109	17.6672	cluster 4	Aminopeptidase N-like	XP_037798468.1	Penaeus monodon
SEQ_406	140.021	140.747	163.038	177.268	158.354	109.881	134.64	163.154	175.908	236.797	176.872	143.546	cluster 4	Aminopeptidase N-like	XP_037798468.1	Penaeus monodon
SEQ_419	40.6513	65.4177	150.675	74.0822	51.3242	49.7753	12.1611	30.5318	31.6853	39.6355	42.2081	33.1261	cluster 4	Aminopeptidase N-like	XP_037798468.1	Penaeus monodon
SEQ_16031	1569.59	1932.8	1941.78	1672.14	1810.12	1821.96	926.848	1381.56	1042.34	2258.21	2671.17	2609.23	cluster 4	Ankyrin-2-like	XP_037785749.1	Penaeus monodon
SEQ_23590	245.037	157.597	98.9047	119.722	111.411	123.029	124.217	73.4672	149.686	94.5155	80.3964	79.5025	cluster 4	Apoptosis-inducing factor 1, mitochondrial-like	XP_037789754.1	Penaeus monodon
SEQ_26950	81.3025	86.2325	91.1777	130.305	93.2599	118.334	105.975	95.4119	89.5929	131.102	99.4906	98.274	cluster 4	Arylsulfatase B-like isoform X2	XP_037776205.1	Penaeus monodon
SEQ_15755	115.179	200.218	175.401	361.812	295.427	204.736	423.9	234.713	252.39	523.392	351.734	320.219	cluster 4	ATP synthase subunit alpha, mitochondrial-like	XP_037799638.1	Penaeus monodon
SEQ_31532	220.194	217.068	329.94	130.305	155.85	154.961	145.933	156.476	116.908	227.65	221.09	210.903	cluster 4	ATP-binding cassette sub-family B member 6, mitochondrial-like	XP_037793183.1	Penaeus monodon
SEQ_15461	308.272	142.73	84.9962	221.585	220.319	169.048	289.26	167.925	277.52	271.351	187.927	292.614	cluster 4	ATP-dependent(S)-NAD(P)H-hydrate dehydratase-like	XP_027214949.1	Litopenaeus vannamei
SEQ_3459	344.407	342.948	491.433	566.861	588.977	529.684	396.104	457.977	362.742	846.574	706.484	786.192	cluster 4	ATP-dependent(S)-NAD(P)H-hydrate dehydratase-like	XP_027214949.1	Litopenaeus vannamei
SEQ_31395	0	0	0	0	0	0	0	0	0	12.1955	20.0991	6.62521	cluster 4	Axoneme-associated protein mst101(2)-like	XP_037796188.1	Penaeus monodon
SEQ_22539	486.686	333.036	481.388	317.495	341.118	291.138	277.099	299.593	255.668	435.991	363.794	285.988	cluster 4	Axoneme-associatedprotein mst101(2)-like	XP_027226390.1	Litopenaeus vannamei
SEQ_8859	512.658	574.883	920.277	512.622	544.538	571.007	507.291	716.544	518.984	548.8	552.725	501.308	cluster 4	B box-binding protein-like	XP_037789818.1	Penaeus monodon
SEQ_25156	24.8424	21.8059	27.8169	36.3796	37.5543	26.2964	36.4832	48.6601	39.3335	59.9614	60.2973	37.5429	cluster 4	Balbiani ring protein 3-like	XP_037796404.1	Penaeus monodon
SEQ_27662	103.887	122.906	161.493	78.7123	84.4972	70.4367	62.5427	70.6048	83.0374	103.662	78.3865	79.5025	cluster 4	Bestrophin-2-like	XP_037795454.1	Penaeus monodon
SEQ_27663	49.6849	35.6824	33.9985	47.6242	32.5471	35.6879	77.3097	40.073	24.0371	34.5541	30.1487	48.5849	cluster 4	Bestrophin-2-like	XP_037795454.1	Penaeus monodon
SEQ_20431	2.2584	11.8941	4.63616	3.96869	3.75543	18.7831	1.7373	5.72472	13.1112	12.1955	2.00991	6.62521	cluster 4	Beta-1,3-galactosyltransferase 1-like	XP_037785446.1	Penaeus monodon
SEQ_16012	24.8424	38.6559	33.9985	46.3013	55.0797	46.0187	19.1103	55.3389	39.3335	17.277	32.1586	37.5429	cluster 4	Beta-1,3-galactosyltransferase 5-like	XP_037788535.1	Penaeus monodon
SEQ_33149	6.77521	5.94707	1.54539	7.93737	16.2735	16.9048	80.7843	47.706	72.1114	123.988	92.4559	103.795	cluster 4	Beta-1,3-glucan-binding protein-like	XP_037779303.1	Penaeus monodon
SEQ_33150	284.559	354.842	423.436	368.426	380.55	345.61	282.311	298.639	275.334	546.767	426.101	458.244	cluster 4	Beta-1,3-glucan-binding protein-like	XP_037779303.1	Penaeus monodon
SEQ_33151	11.292	23.7883	16.9992	23.1507	25.0362	13.1482	24.3221	13.3577	6.55558	24.3911	4.01982	19.8756	cluster 4	Beta-1,3-glucan-binding protein-like	XP_037779303.1	Penaeus monodon
SEQ_22316	106265	75278	39350.1	44503.5	44313.5	59149	54486	45491.5	66351.2	23903.3	31201.9	34702.9	cluster 4	Beta-1,4-glucuronyltransferase 1-like isoform X2	XP_037800686.1	Penaeus monodon
SEQ_24805	85.8193	97.1354	146.039	81.3581	97.6412	69.4976	64.28	83.9625	80.8522	97.5644	69.3419	94.9614	cluster 4	Beta-galactosidase-like	XP_037802470.1	Penaeus monodon
SEQ_645	1425.05	1281.59	1070.18	1070.88	1025.86	1096.93	1128.37	1095.33	988.8	923.813	948.678	809.38	cluster 4	Blastula protease 10-like	XP_037776733.1	Penaeus monodon
SEQ_22655	130.987	107.047	91.9504	19.8434	26.9139	24.4181	31.2713	46.7519	52.4446	76.2222	76.3766	72.8773	cluster 4	Blastula protease 10-like	XP_037776158.1	Penaeus monodon
SEQ_23557	33.8761	40.6383	44.8162	35.0567	38.1802	33.8096	41.6951	36.2565	41.5187	65.0429	51.2527	46.3765	cluster 4	Blastula protease 10-like isoform X1	XP_037776233.1	Penaeus monodon
SEQ_23559	36.1345	37.6648	49.4523	50.27	56.9574	33.8096	43.4324	34.3483	45.8891	57.9289	40.1982	35.3345	cluster 4	Blastula protease 10-like isoform X2	XP_037776234.1	Penaeus monodon
SEQ_19765	260.846	271.583	138.312	128.982	96.3894	98.6114	43.4324	68.6966	48.0743	16.2607	34.1685	36.4387	cluster 4	Bumetanide-sensitive sodium-(potassium)-chloride cotransporter-like	XP_037801409.1	Penaeus monodon
SEQ_3962	0	0	0	5.29158	0	11.2699	3.47459	11.4494	7.64818	16.2607	18.0892	35.3345	cluster 4	Calcium-activated chloride channel regulator 4A-like	XP_037799506.1	Penaeus monodon
SEQ_4905	871.744	1162.65	2238.49	1725.06	1614.21	1528.01	1649.56	1451.22	1106.8	1205.33	1513.46	1129.6	cluster 4	Calcium-activated chloride channel regulator 4A-like	XP_037785351.1	Penaeus monodon
SEQ_4909	151.313	217.068	195.491	119.722	113.289	107.064	50.3816	74.4213	54.6298	36.5866	60.2973	46.3765	cluster 4	Calcium-activated chloride channel regulator 4A-like	XP_037785351.1	Penaeus monodon
SEQ_4986	47.4265	39.6471	23.1808	23.1507	33.173	31.9313	33.0086	31.4859	21.8519	6.09777	22.109	13.2504	cluster 4	Calcium-activated chloride channel regulator 4A-like	XP_037785351.1	Penaeus monodon
SEQ_5022	360.215	171.474	135.994	189.836	179.635	240.424	291.866	228.989	340.89	197.161	162.803	168.943	cluster 4	Calcium-activated chloride channel regulator 4A-like	XP_037785351.1	Penaeus monodon
SEQ_23018	0	4.95589	1.54539	5.29158	12.5181	0	15.6357	12.4036	2.18519	4.06518	13.0644	8.83362	cluster 4	CAMP-responsiveelement-binding protein-like 2	XP_027225036.1	Litopenaeus vannamei
SEQ_17517	1645.25	2273.76	1776.42	2950.06	4343.78	3645.8	5844.26	7032.81	5603.93	3933.06	4862.98	4445.52	cluster 4	Carbohydrate sulfotransferase 11-like isoform X1	XP_037794689.1	Penaeus monodon
SEQ_24920	11.292	43.6118	110.495	63.499	58.2092	16.9048	69.4919	78.2378	52.4446	123.988	59.2924	55.2101	cluster 4	Carbohydrate sulfotransferase 5-like	XP_037797427.1	Penaeus monodon
SEQ_6294	55.3309	63.4354	24.7262	22.4892	23.7844	31.9313	10.4238	22.8989	26.2223	14.2281	18.0892	30.9177	cluster 4	Carbonic anhydrase 3-like isoform X1	XP_037777682.1	Penaeus monodon
SEQ_27315	90.3361	130.835	142.175	256.642	197.16	140.873	260.594	219.447	201.038	253.058	226.115	218.632	cluster 4	Carbonic anhydrase-related protein 10-like	XP_037774624.1	Penaeus monodon
SEQ_24984	22.584	29.7353	55.6339	277.808	272.895	217.884	188.497	223.264	126.741	166.672	223.1	232.987	cluster 4	Carboxypeptidase B-like	XP_037785116.1	Penaeus monodon
SEQ_24985	4.51681	15.8588	12.3631	11.9061	8.76267	11.2699	3.47459	3.81648	15.2964	4.06518	4.01982	2.2084	cluster 4	Carboxypeptidase B-like	XP_037785116.1	Penaeus monodon
SEQ_23393	13.5504	1.98236	4.63616	24.4736	25.6621	22.5398	119.005	166.971	161.704	239.846	190.942	152.38	cluster 4	Carotenoid isomerooxygenase-like	XP_037780547.1	Penaeus monodon
SEQ_14620	98.2406	66.4089	76.4966	78.0508	53.8279	61.0452	74.7037	85.8707	85.2226	78.2548	90.446	70.6689	cluster 4	Casein kinase 1-like protein 8	XP_037799826.1	Penaeus monodon
SEQ_21932	40.6513	29.7353	98.9047	44.317	81.3677	39.4446	76.441	76.3296	63.3706	109.76	101.5	117.045	cluster 4	Caseinolytic peptidase B protein homolog	XP_037786883.1	Penaeus monodon
SEQ_5250	214.548	208.147	238.762	172.638	165.865	145.569	166.78	167.925	121.278	114.841	125.619	77.2941	cluster 4	Caspase-1-like	XP_037777678.1	Penaeus monodon
SEQ_17468	149.055	203.191	165.356	144.196	147.714	107.064	120.742	155.521	102.704	84.3525	132.654	167.839	cluster 4	Caspase-1-like isoform X2	XP_037803409.1	Penaeus monodon
SEQ_20817	44.0389	17.8412	25.4989	29.1037	44.4393	42.262	37.3519	20.9906	42.6113	40.6518	47.2329	53.0017	cluster 4	Cathepsin B-like	XP_037799106.1	Penaeus monodon
SEQ_27503	137.763	53.5236	29.3623	38.364	37.5543	30.053	79.9156	28.6236	124.556	10.163	14.0694	22.084	cluster 4	Cathepsin L-like	XP_037777258.1	Penaeus monodon
SEQ_33011	12604.2	14728.9	9079.14	955.792	1224.27	1316.7	2168.15	3401.44	4045.89	668.723	614.028	683.501	cluster 4	Chorion peroxidase-like	XP_037780731.1	Penaeus monodon
SEQ_11629	20.3256	19.8236	6.18154	11.9061	1.25181	7.51325	6.08054	3.81648	8.74077	4.06518	2.00991	4.41681	cluster 4	Clotting factor B-like	XP_037792782.1	Penaeus monodon
SEQ_16467	11.292	29.7353	34.7712	22.4892	25.6621	14.0873	16.5043	32.4401	19.6667	37.6029	44.218	33.1261	cluster 4	Coronin-1A-like isoform X4	XP_037804432.1	Penaeus monodon
SEQ_4577	36.1345	57.4883	46.3616	31.7495	33.7989	41.3229	46.907	59.1554	101.612	58.9452	46.2279	57.4185	cluster 4	C-type lectin domain family 10 member A-like	XP_037788720.1	Penaeus monodon
SEQ_4520	5553.41	4772.52	3042.09	3766.28	3705.36	4497.62	3284.36	3499.71	4617.31	4055.02	4082.13	4179.4	cluster 4	C-type lectin domain family 17, member A-like	XP_037795455.1	Penaeus monodon
SEQ_32940	54.2017	55.506	78.8147	109.8	155.224	119.273	121.611	142.164	151.871	211.39	176.872	209.798	cluster 4	Cubilin-like	XP_037789423.1	Penaeus monodon
SEQ_32942	240.52	278.521	221.763	264.579	237.218	231.032	374.387	291.006	290.631	186.998	287.417	238.508	cluster 4	Cubilin-like	XP_037789251.1	Penaeus monodon
SEQ_28009	11.292	5.94707	1.54539	5.29158	2.50362	5.63494	15.6357	0	2.18519	19.3096	22.109	17.6672	cluster 4	Cytochrome P450 2L1-like	XP_037802666.1	Penaeus monodon
SEQ_11360	117.437	71.3648	50.225	109.139	74.4827	92.0373	123.348	139.301	138.76	172.77	134.664	168.943	cluster 4	Cytochrome P450 2L1-like	XP_037800626.1	Penaeus monodon
SEQ_890	20.3256	15.8588	35.5439	42.3327	27.5398	13.1482	34.7459	13.3577	15.2964	14.2281	10.0496	23.1882	cluster 4	Cytochrome P450 2L1-like	XP_037792945.1	Penaeus monodon
SEQ_1260	31.6177	31.7177	33.9985	66.8062	46.317	46.9578	92.0767	58.2013	50.2595	92.4829	80.3964	68.4605	cluster 4	Cytochrome P450 2L1-like isoform X1	XP_037799520.1	Penaeus monodon
SEQ_1264	6.77521	11.8941	13.1358	3.96869	5.00724	3.75663	5.21189	11.4494	0	6.09777	2.00991	6.62521	cluster 4	Cytochrome P450 2L1-like isoform X1	XP_037799520.1	Penaeus monodon
SEQ_1265	32.7469	19.8236	6.18154	9.26027	8.76267	15.0265	15.6357	11.4494	15.2964	16.2607	12.0595	15.4588	cluster 4	Cytochrome P450 2L1-like isoform X2	XP_037799521.1	Penaeus monodon
SEQ_28545	2862.53	2823.87	4381.17	2371.29	2141.85	2150.67	1026.74	1041.9	901.392	277.449	491.423	524.496	cluster 4	Cytochrome P450 3A29-like	XP_037794917.1	Penaeus monodon
SEQ_24759	33.8761	57.4883	168.447	56.8845	44.4393	77.0108	71.2291	124.036	51.3521	100.613	129.639	75.0857	cluster 4	Cytochrome P450 9e2-like	XP_037786002.1	Penaeus monodon
SEQ_4375	60.9769	91.1884	69.5423	52.9158	68.8496	100.49	74.7037	97.3202	134.389	220.536	189.937	178.881	cluster 4	Cytochrome P450 9e2-like	XP_037786002.1	Penaeus monodon
SEQ_30098	280.042	410.348	785.056	756.035	858.116	639.565	557.672	832.946	587.817	1101.66	1411.96	1332.77	cluster 4	Cytochrome P450 9e2-like	XP_037785998.1	Penaeus monodon
SEQ_27665	1489.42	1733.57	1097.22	1283.87	1368.85	1662.31	1474.1	1795.65	1858.51	1418.75	1547.63	1301.85	cluster 4	D-beta-hydroxybutyrate dehydrogenase, mitochondrial-like isoform X2	XP_037776200.1	Penaeus monodon
SEQ_21360	24.8424	21.8059	25.4989	41.6712	42.5616	27.2355	12.1611	11.4494	32.7779	6.09777	12.0595	6.62521	cluster 4	DBH-like monooxygenase protein 1 isoform X1	XP_037780093.1	Penaeus monodon
SEQ_18583	322.952	519.377	571.02	488.81	509.487	503.388	368.307	502.821	338.705	648.397	812.004	609.519	cluster 4	DDB1- and CUL4-associated factor 6-like isoform X1	XP_037788433.1	Penaeus monodon
SEQ_33645	31.6177	15.8588	27.0442	14.5519	27.5398	20.6614	14.767	19.0824	13.1112	14.2281	8.03964	17.6672	cluster 4	Decapping and exoribonuclease protein-like isoform X2	XP_037793346.1	Penaeus monodon
SEQ_33646	338.761	163.544	139.857	170.654	148.965	164.352	103.369	97.3202	109.26	77.2385	96.4757	103.795	cluster 4	Decapping and exoribonuclease protein-like isoform X2	XP_037793346.1	Penaeus monodon
SEQ_1282	97.1114	117.95	139.857	87.9726	100.145	110.82	79.9156	68.6966	96.1485	84.3525	105.52	114.837	cluster 4	Decappingand exoribonuclease protein-like isoform X1	XP_027228252.1	Litopenaeus vannamei
SEQ_25181	4.51681	1.98236	6.95423	7.93737	8.76267	6.57409	3.47459	0	2.18519	12.1955	6.02973	2.2084	cluster 4	Delta-aminolevulinic acid dehydratase-like isoform X1	XP_037801156.1	Penaeus monodon
SEQ_27029	67.7521	81.2766	40.18	9.26027	3.75543	18.7831	24.3221	17.1741	28.4075	4.06518	4.01982	2.2084	cluster 4	Deoxynucleoside triphosphate triphosphohydrolase SAMHD1-like	XP_037780706.1	Penaeus monodon
SEQ_32522	6725.53	5351.37	3453.16	3032.08	3095.73	3873.08	3178.38	2939.64	3808.79	3470.65	3489.2	3575.41	cluster 4	Dihydropyrimidinase-like	XP_037795502.1	Penaeus monodon
SEQ_32527	6.77521	3.96471	3.09077	2.64579	0	1.87831	6.94919	1.90824	0	2.03259	0	0	cluster 4	Dihydropyrimidinase-like	XP_037795502.1	Penaeus monodon
SEQ_32529	6.77521	3.96471	3.09077	6.61448	2.50362	0	5.21189	0	0	6.09777	2.00991	0	cluster 4	Dihydropyrimidinase-like	XP_037795502.1	Penaeus monodon
SEQ_10544	501.366	717.613	1080.22	717.009	729.18	680.888	520.32	581.059	532.095	871.982	794.92	745.336	cluster 4	Disks large homolog 5-like isoform X8	XP_037785441.1	Penaeus monodon
SEQ_19343	0	0	0	0	0	0	10.4238	11.4494	10.926	52.8474	39.1933	49.6891	cluster 4	Dualspecificity protein phosphatase 14-like	XP_027231610.1	Litopenaeus vannamei
SEQ_2356	4.51681	9.91178	6.18154	8.59882	11.8922	11.2699	6.94919	20.0365	10.926	8.13037	12.0595	13.2504	cluster 4	E3 ubiquitin-protein ligase parkin-like	XP_037789710.1	Penaeus monodon
SEQ_24380	29.3592	35.6824	37.0892	44.317	48.1947	58.2277	38.2205	46.7519	48.0743	80.2874	75.3716	59.6269	cluster 4	Elongation factor 1-alpha-like	XP_037800561.1	Penaeus monodon
SEQ_16085	255.2	282.486	263.488	166.685	206.549	208.493	126.823	152.659	168.26	116.874	137.679	130.296	cluster 4	Elongation factor Tu, mitochondrial-like	XP_037794521.1	Penaeus monodon
SEQ_31206	4.51681	1.98236	0	6.61448	5.00724	9.39156	13.0297	3.81648	10.926	14.2281	14.0694	13.2504	cluster 4	Endochitinase A-like	XP_037796649.1	Penaeus monodon
SEQ_4420	826.576	366.736	202.445	364.458	344.248	440.464	537.693	391.189	664.299	5506.29	6560.35	6762.13	cluster 4	Endochitinase-like	XP_037775785.1	Penaeus monodon
SEQ_17798	27.1008	11.8941	9.27231	14.5519	12.5181	7.51325	12.1611	22.8989	24.0371	16.2607	8.03964	15.4588	cluster 4	Endoplasmic reticulum chaperone BiP	XP_037795279.1	Penaeus monodon
SEQ_33991	40.6513	48.5677	43.2708	27.1194	43.1875	45.0795	52.1189	65.8342	52.4446	30.4889	37.1833	41.9597	cluster 4	Endoribonuclease Dicer-like	XP_037801760.1	Penaeus monodon
SEQ_10929	282.3	346.912	340.757	211.002	233.463	201.919	145.933	209.906	158.427	96.5481	87.4311	79.5025	cluster 4	Endoribonuclease Dicer-like	XP_037801760.1	Penaeus monodon
SEQ_1745	2322.77	2247	2441.71	1198.54	1311.9	1171.13	848.669	814.818	678.503	532.539	604.983	543.267	cluster 4	Endoribonuclease Dicer-like	XP_037801760.1	Penaeus monodon
SEQ_19127	13.5504	29.7353	91.1777	50.27	72.605	54.4711	74.7037	195.594	34.9631	196.145	247.219	55.2101	cluster 4	Eukaryotic translation elongation factor 2-like	XP_037785680.1	Penaeus monodon
SEQ_25543	18.0672	51.5412	15.4539	1575.57	2312.09	2659.69	3921.08	4900.36	9440.04	9260.49	9041.58	12703.8	cluster 4	Facilitated trehalose transporter Tret1-2 homolog	XP_037789165.1	Penaeus monodon
SEQ_25544	11.292	25.7706	4.63616	1210.45	1612.96	2068.96	3415.52	3639.97	7273.42	6282.74	6702.05	9398.97	cluster 4	Facilitated trehalose transporter Tret1-2 homolog	XP_037789165.1	Penaeus monodon
SEQ_30911	29.3592	61.453	44.8162	36.3796	37.5543	28.1747	35.6146	20.9906	28.4075	32.5215	40.1982	39.7513	cluster 4	Facilitated trehalose transporter Tret1-like	XP_037789047.1	Penaeus monodon
SEQ_30912	40.6513	41.6295	62.5881	47.6242	60.0869	35.6879	26.9281	26.7153	21.8519	12.1955	28.1387	26.5008	cluster 4	Facilitated trehalose transporter Tret1-like	XP_037789047.1	Penaeus monodon
SEQ_30913	2.2584	1.98236	1.54539	2.64579	2.50362	5.63494	6.94919	13.3577	2.18519	12.1955	22.109	4.41681	cluster 4	Facilitated trehalose transporter Tret1-like	XP_037789046.1	Penaeus monodon
SEQ_24925	9.03361	3.96471	16.2265	27.7808	19.4031	16.9048	12.1611	1.90824	20.7593	46.7496	47.2329	22.084	cluster 4	Facilitated trehalose transporter Tret1-like isoform X1	XP_037778821.1	Penaeus monodon
SEQ_24926	11.292	15.8588	1.54539	0	0	0	0	3.81648	10.926	6.09777	6.02973	13.2504	cluster 4	Facilitated trehalose transporter Tret1-like isoform X1	XP_037778821.1	Penaeus monodon
SEQ_30984	45.1681	25.7706	57.1793	40.3483	30.0435	28.1747	10.4238	12.4036	10.926	14.2281	20.0991	18.7714	cluster 4	Facilitatedtrehalose transporter Tret1-like	XP_027211068.1	Litopenaeus vannamei
SEQ_32927	202.127	206.165	295.941	431.925	416.227	367.21	319.663	268.108	192.297	188.015	174.862	209.798	cluster 4	Facilitatedtrehalose transporter Tret1-like	XP_027211068.1	Litopenaeus vannamei
SEQ_20345	27.1008	31.7177	49.4523	18.5205	25.0362	18.7831	17.373	32.4401	17.4815	18.2933	11.0545	3.31261	cluster 4	Fat-like cadherin-related tumor suppressor homolog	XP_037777480.1	Penaeus monodon
SEQ_20346	4.51681	5.94707	1.54539	15.2133	12.5181	26.2964	5.21189	7.63296	6.55558	0	2.00991	4.41681	cluster 4	Fat-like cadherin-related tumor suppressor homolog	XP_037777480.1	Penaeus monodon
SEQ_8406	411.029	555.06	747.194	471.612	555.178	471.456	277.099	368.29	242.557	270.335	406.002	276.05	cluster 4	FERM domain-containing protein 4A-like isoform X1	XP_037779622.1	Penaeus monodon
SEQ_31825	13.5504	13.8765	13.9085	27.1194	20.029	15.0265	29.534	9.54119	13.1112	10.163	10.0496	8.83362	cluster 4	Focal adhesion kinase 1-like isoform X3	XP_037794752.1	Penaeus monodon
SEQ_15425	123.083	101.1	131.358	115.753	85.1231	108.003	73.8351	58.2013	86.3152	63.0103	80.3964	62.9395	cluster 4	FTS and Hook-interacting protein homolog	XP_037785029.1	Penaeus monodon
SEQ_30111	171.639	178.412	74.1785	13.229	20.6549	16.9048	1.7373	0	6.55558	0	0	0	cluster 4	FYVE, RhoGEF and PH domain-containing protein 6-like	XP_037788905.1	Penaeus monodon
SEQ_31205	481.04	588.76	411.845	325.432	403.709	426.377	242.353	329.171	275.334	130.086	134.664	205.382	cluster 4	Galactosylceramide sulfotransferase-like	XP_037777125.1	Penaeus monodon
SEQ_15955	5.64601	0	1.54539	1981.04	2322.11	2570.47	25161.3	20949.6	28898.1	38591.8	38150.1	32481.2	cluster 4	Gamma-butyrobetaine dioxygenase-like	XP_037794679.1	Penaeus monodon
SEQ_4506	110.662	177.421	119.767	275.162	437.508	554.102	359.62	461.794	919.967	1707.38	1970.72	2171.97	cluster 4	Gamma-interferon-inducible lysosomal thiol reductase-like	XP_037773983.1	Penaeus monodon
SEQ_16341	149.055	112.003	46.3616	70.1135	70.7273	67.6193	88.6021	30.5318	84.13	24.3911	16.0793	17.6672	cluster 4	Gelsolin, cytoplasmic-like isoform X5	XP_037798364.1	Penaeus monodon
SEQ_21517	11.292	17.8412	13.9085	0	2.50362	1.87831	6.08054	3.81648	2.18519	2.03259	2.00991	6.62521	cluster 4	Glucose dehydrogenase [FAD, quinone]-like	XP_037800834.1	Penaeus monodon
SEQ_5329	1215.02	1231.04	1242.49	807.628	779.878	879.05	621.083	724.177	705.818	607.745	642.166	628.291	cluster 4	Glucose-6-phosphate exchanger SLC37A2-like isoform X1	XP_037795211.1	Penaeus monodon
SEQ_4196	4862.34	5137.27	4929.01	3488.48	3948.21	4298.52	3083.7	3621.84	3765.09	3014.33	3334.44	3406.46	cluster 4	Glucose-6-phosphate exchanger SLC37A2-like isoform X2	XP_037795212.1	Penaeus monodon
SEQ_28166	424.58	387.551	356.984	644.25	622.15	655.531	2255.88	1869.12	2037.69	1800.88	2134.53	2024	cluster 4	Glutathione S-transferase 1-1-like isoform X1	XP_037786118.1	Penaeus monodon
SEQ_18400	0	0	0	3.30724	0	0	46.907	60.1095	53.5372	6.09777	6.02973	6.62521	cluster 4	Glycerophosphocholine phosphodiesterase GPCPD1-like	XP_037790759.1	Penaeus monodon
SEQ_15308	18.0672	23.7883	13.1358	2.64579	8.13677	3.75663	0.868648	5.72472	9.83337	7.11407	6.02973	4.41681	cluster 4	Glycine-richcell wall structural protein 1-like isoform X1	XP_027234384.1	Litopenaeus vannamei
SEQ_1201	503.624	932.698	1267.99	925.365	843.72	737.238	930.322	928.358	661.021	860.802	837.128	747.545	cluster 4	Glycoprotein-N-acetylgalactosamine 3-beta-galactosyltransferase 1-like	XP_037779936.1	Penaeus monodon
SEQ_31560	82.4317	68.3913	92.7231	53.5773	53.8279	52.5928	66.0173	73.4672	68.8336	55.8963	49.2428	71.7731	cluster 4	Glycoprotein-N-acetylgalactosamine 3-beta-galactosyltransferase 1-like, partial	XP_037797149.1	Penaeus monodon
SEQ_31561	33.8761	25.7706	53.3158	39.0254	41.3097	45.0795	33.8773	45.7977	46.9817	42.6844	63.3122	64.0437	cluster 4	Glycoprotein-N-acetylgalactosamine 3-beta-galactosyltransferase 1-like, partial	XP_037797149.1	Penaeus monodon
SEQ_14290	4.51681	0	0	5.95303	1.25181	1.87831	215.425	299.593	319.038	514.246	717.538	1054.51	cluster 4	Golginsubfamily A member 6-like protein 22 isoform X3	XP_027235356.1	Litopenaeus vannamei
SEQ_16330	597.348	551.095	588.792	565.538	550.797	614.208	1199.6	992.284	1287.08	947.188	1207.96	1131.81	cluster 4	Haloalkane dehalogenase-like isoform X1	XP_037802047.1	Penaeus monodon
SEQ_31798	4267.25	4606.99	4479.3	2840.92	2894.81	2982.76	1645.22	1777.52	1668.4	1022.39	1167.76	1108.62	cluster 4	Hematopoietic prostaglandin D synthase-like	XP_037795305.1	Penaeus monodon
SEQ_31799	33.8761	53.5236	82.6781	55.5616	90.7563	57.2885	37.3519	74.4213	51.3521	108.744	117.58	82.8151	cluster 4	Hematopoietic prostaglandin D synthase-like	XP_037795305.1	Penaeus monodon
SEQ_16366	31.6177	51.5412	64.9062	76.7279	62.5905	64.8018	64.28	62.9719	65.5558	101.63	64.3171	59.6269	cluster 4	Hemolymph clottable protein-like	XP_037792562.1	Penaeus monodon
SEQ_4541	0	9.91178	3.09077	825.487	1206.75	1525.19	3155.8	2947.27	6406.99	4491.01	6046.82	4470.91	cluster 4	Hepatic lectin-like	XP_037785952.1	Penaeus monodon
SEQ_4747	56.4601	57.4883	80.36	55.5616	33.7989	40.3837	33.8773	30.5318	21.8519	50.8148	58.2874	65.1479	cluster 4	HIG1domain family member 1C-like isoform X1	XP_027213565.1	Litopenaeus vannamei
SEQ_17414	13.5504	9.91178	15.4539	7.93737	6.25905	19.7223	5.21189	3.81648	4.37039	12.1955	6.02973	0	cluster 4	High affinity copper uptake protein 1-like	XP_037803114.1	Penaeus monodon
SEQ_17415	13.5504	21.8059	15.4539	3.96869	7.51086	11.2699	3.47459	7.63296	4.37039	2.03259	4.01982	0	cluster 4	High affinity copper uptake protein 1-like	XP_037803114.1	Penaeus monodon
SEQ_17416	9.03361	9.91178	12.3631	7.93737	3.75543	13.1482	6.94919	5.72472	3.27779	12.1955	4.01982	6.62521	cluster 4	High affinity copper uptake protein 1-like	XP_037803114.1	Penaeus monodon
SEQ_33983	30.4884	43.6118	15.4539	49.6086	55.7056	46.9578	99.8945	80.146	56.815	40.6518	122.605	58.5227	cluster 4	High-affinity choline transporter 1-like isoform X3	XP_037789861.1	Penaeus monodon
SEQ_2366	127.6	111.012	193.173	145.519	122.677	94.8548	135.509	175.558	110.352	377.046	293.447	332.365	cluster 4	Highmobility group protein 20A-like	XP_027221367.1	Litopenaeus vannamei
SEQ_26307	63.2353	27.753	38.6346	25.135	20.029	22.5398	16.5043	9.54119	27.3149	16.2607	18.0892	9.93782	cluster 4	Histone-lysine N-methyltransferase SMYD3-like	XP_037794609.1	Penaeus monodon
SEQ_29963	9.03361	7.92942	12.3631	19.8434	10.6404	5.63494	43.4324	72.5131	54.6298	22.3585	40.1982	33.1261	cluster 4	Histone-lysine N-methyltransferase, H3 lysine-79 specific-like	XP_037803847.1	Penaeus monodon
SEQ_20050	54.2017	31.7177	12.3631	20.5049	21.9067	18.7831	28.6654	20.0365	25.1297	8.13037	9.0446	7.72941	cluster 4	Hydroxysteroid dehydrogenase-like protein 1	XP_037799621.1	Penaeus monodon
SEQ_3849	106.145	101.1	100.45	148.164	131.44	85.4632	111.187	95.4119	95.0559	131.102	151.748	156.797	cluster 4	Indole-3-acetaldehyde oxidase-like	XP_037794702.1	Penaeus monodon
SEQ_11414	0	0	0	0	0	0	13.8984	11.4494	8.74077	10.163	16.0793	15.4588	cluster 4	Innexin inx2-like	XP_037778183.1	Penaeus monodon
SEQ_299	1619.28	1343.05	734.831	2225.77	2041.08	2506.61	1792.02	2023.69	2043.16	720.554	1797.87	1372.52	cluster 4	Inter-alpha-trypsin inhibitor heavy chain H3-like	XP_037800888.1	Penaeus monodon
SEQ_19895	12.4212	5.94707	3.09077	19.8434	8.13677	8.45241	4.34324	7.63296	12.0186	4.06518	13.0644	4.41681	cluster 4	Isatin hydrolase-like	XP_037799166.1	Penaeus monodon
SEQ_19896	0	3.96471	1.54539	0	0	0	13.8984	7.63296	16.389	10.163	6.02973	4.41681	cluster 4	Isatin hydrolase-like	XP_037799166.1	Penaeus monodon
SEQ_7447	9.03361	24.7794	20.09	19.8434	30.0435	8.45241	26.9281	10.4953	24.0371	16.2607	23.114	24.2924	cluster 4	Isocitrate dehydrogenase	XP_037803890.1	NADP, mitochondrial-like
SEQ_16927	0	5.94707	16.2265	13.229	20.029	3.75663	8.68648	1.90824	6.55558	24.3911	4.01982	19.8756	cluster 4	Keratin-associated protein 10-7-like	XP_037786545.1	Penaeus monodon
SEQ_22156	2.2584	5.94707	12.3631	9.92172	15.6476	7.51325	6.94919	4.7706	5.46298	24.3911	14.0694	8.83362	cluster 4	Kielin/chordin-like protein	XP_037793538.1	Penaeus monodon
SEQ_12871	196.481	207.156	272.761	158.086	133.318	158.717	121.611	145.026	139.852	132.118	100.496	138.025	cluster 4	Kinesin light chain-like isoform X9	XP_037794427.1	Penaeus monodon
SEQ_28119	637.999	533.254	373.983	125.014	107.656	155.9	473.413	335.85	459.983	303.872	188.932	185.506	cluster 4	Kinesin-associated protein 3-like	XP_037792703.1	Penaeus monodon
SEQ_24138	167.122	164.536	206.309	187.851	160.232	167.17	166.78	159.338	155.149	241.878	220.085	240.716	cluster 4	Kynureninase-like	XP_027207819.1	Litopenaeus vannamei
SEQ_25769	1510.87	1399.54	1031.54	2013.45	1726.25	1918.7	2737.11	2308.97	2472.55	1809.01	1950.62	2052.71	cluster 4	Lactosylceramide 4-alpha-galactosyltransferase-like	XP_037786374.1	Penaeus monodon
SEQ_25442	16.938	7.92942	7.72693	31.088	39.432	25.3572	91.2081	56.293	49.1669	75.2059	102.505	80.6067	cluster 4	LanC-like protein 3	XP_037772512.1	Penaeus monodon
SEQ_22675	117.437	147.685	138.312	41.0098	68.2237	55.4102	55.5935	83.9625	53.5372	52.8474	54.2676	46.3765	cluster 4	Leucine-rich repeat neuronal protein 3-like	XP_037779620.1	Penaeus monodon
SEQ_14893	31.6177	26.7618	21.6354	29.1037	19.4031	38.5054	13.8984	29.5777	39.3335	26.4237	21.1041	17.6672	cluster 4	Leukocyte elastase inhibitor-like	XP_037798010.1	Penaeus monodon
SEQ_20048	1.1292	0.991178	5.40885	6.61448	4.38134	3.75663	6.94919	3.81648	2.18519	15.2444	13.0644	5.52101	cluster 4	lipopolysaccharide-inducedtumor necrosis factor-alpha factor homolog	AEK86526.1	Litopenaeus vannamei
SEQ_14460	521.691	340.965	102.768	301.62	244.103	390.689	385.68	311.997	666.484	129.07	182.902	168.943	cluster 4	Longitudinals lacking protein, isoforms H/M/V-like	XP_037790743.1	Penaeus monodon
SEQ_17322	6.77521	7.92942	3.09077	4.63013	17.5253	11.2699	5.21189	0	2.18519	0	0	0	cluster 4	5'-AMP-activated protein kinase subunit gamma-1-like	XP_027231837.1	Litopenaeus vannamei
SEQ_17324	6.77521	5.94707	4.63616	0	2.50362	9.39156	3.47459	7.63296	10.926	0	4.01982	11.042	cluster 4	5'-AMP-activated protein kinase subunit gamma-1-like	XP_027231837.1	Litopenaeus vannamei
SEQ_20730	2.2584	11.8941	1.54539	20.5049	25.6621	15.0265	13.8984	17.1741	15.2964	36.5866	18.0892	30.9177	cluster 4	phosphatidylinositol 4-phosphate 5-kinase type-1 beta-like	XP_027234823.1	Litopenaeus vannamei
SEQ_29292	51.9433	44.603	35.5439	52.9158	54.4538	35.6879	51.2502	52.4766	54.6298	48.7822	38.1883	83.9193	cluster 4	Macrophage mannose receptor 1-like	XP_037799891.1	Penaeus monodon
SEQ_29293	194.223	340.965	289.76	6092.6	5849.08	5219.83	775.703	1288.06	1054.36	18.2933	23.114	24.2924	cluster 4	Macrophage mannose receptor 1-like	XP_037799891.1	Penaeus monodon
SEQ_15051	348.923	230.944	129.812	233.491	245.981	339.975	314.451	289.098	332.149	159.558	201.996	256.175	cluster 4	Major facilitator superfamily domain-containing protein 6-like	XP_037795261.1	Penaeus monodon
SEQ_4391	0	0	0	1.3229	0	0	5.21189	0	0	30.4889	22.109	24.2924	cluster 4	Metalloreductase STEAP3-like	XP_037772710.1	Penaeus monodon
SEQ_30881	106.145	99.1178	123.631	71.4364	78.8641	83.5849	59.0681	91.5955	80.8522	72.157	55.2725	92.753	cluster 4	Metalloreductase STEAP3-like	XP_037772563.1	Penaeus monodon
SEQ_7304	329.727	264.644	227.944	199.096	165.865	204.736	785.258	1031.4	990.985	2807.01	2578.72	3099.49	cluster 4	Metalloreductase STEAP3-like	XP_037772563.1	Penaeus monodon
SEQ_25162	94.853	85.2413	128.267	148.164	200.29	166.231	124.217	189.87	170.445	308.954	351.734	375.429	cluster 4	Methyl farnesoate epoxidase-like	XP_037775114.1	Penaeus monodon
SEQ_25166	0	0	0	89.2955	109.533	136.178	634.113	753.754	733.132	782.548	1250.16	938.572	cluster 4	Methyl farnesoate epoxidase-like	XP_037775114.1	Penaeus monodon
SEQ_2112	416.675	394.489	517.704	289.714	309.823	318.374	184.153	251.888	238.186	222.569	242.194	186.61	cluster 4	MFS-type transporter SLC18B1-like	XP_037799777.1	Penaeus monodon
SEQ_33938	9.03361	13.8765	16.9992	19.8434	17.5253	22.5398	79.9156	86.8249	72.1114	108.744	68.337	82.8151	cluster 4	Microtubule-associated protein futsch-like	XP_037802158.1	Penaeus monodon
SEQ_29871	220.194	322.133	680.742	432.587	455.033	466.761	490.786	653.572	444.687	907.552	970.787	910.967	cluster 4	Mitochondrial carrier homolog 2-like	XP_037772712.1	Penaeus monodon
SEQ_11307	9.03361	7.92942	27.8169	10.5832	5.63315	13.1482	3.47459	17.1741	0	18.2933	14.0694	6.62521	cluster 4	Mitochondrial coenzyme A transporter SLC25A42-like	XP_037797507.1	Penaeus monodon
SEQ_29228	12.4212	21.8059	1.54539	39.6869	26.288	24.4181	21.7162	20.9906	15.2964	36.5866	30.1487	19.8756	cluster 4	Mitochondrial glycine transporter A-like	XP_037793134.1	Penaeus monodon
SEQ_7335	18.0672	38.6559	24.7262	78.0508	87.0008	73.2542	178.073	189.87	174.815	149.395	191.946	189.923	cluster 4	Monocarboxylate transporter 12-B-like	XP_037803725.1	Penaeus monodon
SEQ_33584	0	1.98236	1.54539	1.3229	1.25181	3.75663	17.373	1.90824	9.83337	8.13037	7.03469	8.83362	cluster 4	Mucin-6-like	XP_037804057.1	Penaeus monodon
SEQ_6585	109.533	71.3648	201.673	175.945	173.376	138.995	143.327	145.026	151.871	238.829	230.135	234.091	cluster 4	Muscle LIM protein Mlp84B-like isoform X10	XP_037785300.1	Penaeus monodon
SEQ_27877	63.2353	123.897	110.495	818.211	1089.7	967.331	1065.83	1834.77	1862.88	766.287	694.424	620.561	cluster 4	Muscle LIM protein Mlp84B-like isoform X12	XP_037785303.1	Penaeus monodon
SEQ_23489	2.2584	1.98236	0	1.3229	11.2663	18.7831	82.5216	116.403	133.297	20.3259	38.1883	61.8353	cluster 4	Myocardin-relatedtranscription factor B-like isoform X3	XP_027209916.1	Litopenaeus vannamei
SEQ_4600	199.869	275.547	574.111	355.197	415.601	291.138	338.773	451.298	234.908	701.244	611.013	464.869	cluster 4	Myosin heavy chain, non-muscle-like	XP_037800151.1	Penaeus monodon
SEQ_29850	650.42	665.08	558.657	279.131	271.643	244.181	435.193	325.355	421.742	847.591	987.871	848.027	cluster 4	Myosin-2 heavy chain-like	XP_037787046.1	Penaeus monodon
SEQ_10909	116.308	86.2325	176.947	249.366	200.916	176.561	502.947	445.574	405.353	823.2	818.034	736.503	cluster 4	NAD(+) hydrolase sarm1-like	XP_037792358.1	Penaeus monodon
SEQ_27647	329.727	314.203	401.8	418.035	322.967	323.07	381.337	469.427	361.65	673.804	390.928	429.535	cluster 4	NFX1-type zinc finger-containing protein 1-like	XP_037797459.1	Penaeus monodon
SEQ_4602	29.3592	16.85	13.9085	64.1604	51.9501	61.0452	311.845	280.511	309.205	263.221	333.645	389.783	cluster 4	NFX1-type zinc finger-containing protein 1-like	XP_037797459.1	Penaeus monodon
SEQ_29860	7.90441	9.91178	24.7262	29.7652	16.2735	30.053	27.7967	42.9354	26.2223	170.738	93.4608	89.4404	cluster 4	Nicotinamide phosphoribosyltransferase-like	XP_037798270.1	Penaeus monodon
SEQ_7699	55352.3	60332	36551.5	62782	65117.3	80349.5	181517	245525	207892	307660	471646	451303	cluster 4	N-lysine methyltransferase SMYD2-A-like isoform X7	XP_037779907.1	Penaeus monodon
SEQ_33109	4.51681	11.8941	6.18154	17.1976	20.029	12.209	6.94919	19.0824	8.74077	22.3585	18.0892	28.7093	cluster 4	NPC intracellular cholesterol transporter 1 homolog 1b-like	XP_037800979.1	Penaeus monodon
SEQ_4581	56.4601	105.065	147.584	68.7906	66.346	69.4976	66.8859	141.21	67.741	217.487	208.026	146.859	cluster 4	NPC intracellular cholesterol transporter 2-like	XP_037772516.1	Penaeus monodon
SEQ_31780	5135.61	4908.31	5221.86	3165.03	3148.93	3418.53	1693	1704.06	1851.95	993.937	990.886	1000.41	cluster 4	Obscurin-like	XP_037804206.1	Penaeus monodon
SEQ_8077	18.0672	5.94707	12.3631	11.9061	8.76267	0	19.1103	9.54119	6.55558	18.2933	12.0595	11.042	cluster 4	Obscurin-like	XP_037804206.1	Penaeus monodon
SEQ_21146	51.9433	55.506	67.997	33.0724	38.8061	33.8096	36.4832	24.8071	17.4815	40.6518	21.1041	26.5008	cluster 4	Oplophorus-luciferin 2-monooxygenase non-catalytic subunit-like	XP_037804734.1	Penaeus monodon
SEQ_4482	429.097	432.154	246.489	373.718	376.169	475.213	400.447	292.915	315.76	292.693	231.14	220.84	cluster 4	Oplophorus-luciferin 2-monooxygenase non-catalytic subunit-like	XP_037778502.1	Penaeus monodon
SEQ_4427	160.347	99.1178	69.5423	102.524	104.526	113.638	160.7	90.6413	143.13	170.738	150.743	186.61	cluster 4	Oplophorus-luciferin 2-monooxygenase non-catalytic subunit-like	XP_037778501.1	Penaeus monodon
SEQ_19298	455.068	378.63	272.761	289.053	262.254	346.549	538.562	465.61	478.557	347.573	268.323	282.676	cluster 4	Oplophorus-luciferin 2-monooxygenase non-catalytic subunit-like	XP_037775799.1	Penaeus monodon
SEQ_21573	6.77521	1.98236	1.54539	18.5205	18.7772	11.2699	17.373	3.81648	13.1112	16.2607	16.0793	4.41681	cluster 4	Organic cation transporter protein-like	XP_037793978.1	Penaeus monodon
SEQ_22637	240.52	188.324	154.539	403.483	322.967	337.157	535.956	302.456	450.15	548.8	533.631	537.746	cluster 4	Organic cation transporter protein-like	XP_037786214.1	Penaeus monodon
SEQ_33733	88.0777	130.835	98.132	126.337	121.426	111.76	99.0259	81.1001	64.4632	137.2	132.654	88.3362	cluster 4	Organic cation transporter protein-like isoform X1	XP_037794721.1	Penaeus monodon
SEQ_11532	1580.88	1991.28	1299.67	2227.09	2257.64	2362.92	4318.92	5784.83	4371.48	8666.97	10425.4	10772.6	cluster 4	Organic cation transporter protein-like isoform X1	XP_037793749.1	Penaeus monodon
SEQ_33251	9.03361	0	12.3631	3.96869	3.75543	5.63494	6.94919	5.72472	13.1112	15.2444	6.02973	13.2504	cluster 4	Otoferlin-like	XP_037775666.1	Penaeus monodon
SEQ_6627	23.7132	27.753	18.5446	62.1761	51.9501	77.0108	275.361	276.695	289.538	338.426	365.804	386.471	cluster 4	Paramyosin, long form-like isoform X2	XP_037788605.1	Penaeus monodon
SEQ_9642	459.585	559.024	573.338	637.636	699.762	761.656	452.566	654.526	516.798	680.918	868.281	681.293	cluster 4	Paramyosin, long form-like isoform X2	XP_037788605.1	Penaeus monodon
SEQ_24250	58.7185	144.712	165.356	58.2074	57.5833	41.3229	138.115	271.924	139.852	243.911	161.798	196.548	cluster 4	PDZ and LIM domain protein Zasp-like	XP_037796601.1	Penaeus monodon
SEQ_24251	2.2584	14.8677	47.9069	17.1976	19.4031	15.0265	50.3816	91.5955	39.3335	109.76	74.3667	81.7109	cluster 4	PDZ and LIM domain protein Zasp-like	XP_037796601.1	Penaeus monodon
SEQ_11512	58.7185	28.7442	97.3593	79.3737	80.1159	80.7674	44.3011	57.2472	43.7039	48.7822	52.2577	48.5849	cluster 4	Peptidyl-alpha-hydroxyglycine alpha-amidating lyase 2-like	XP_037796429.1	Penaeus monodon
SEQ_4580	312.789	407.374	372.438	470.289	426.241	339.035	343.985	337.758	310.298	394.323	406.002	449.41	cluster 4	Perlucin-like protein	XP_037787306.1	Penaeus monodon
SEQ_33160	15.8088	5.94707	1.54539	2.64579	5.00724	5.63494	3.47459	3.81648	6.55558	2.03259	0	2.2084	cluster 4	Peroxisomal N(1)-acetyl-spermine/spermidine oxidase-like	XP_037793459.1	Penaeus monodon
SEQ_6437	261.975	220.041	169.992	224.231	183.39	180.318	371.781	321.538	327.779	326.231	237.169	293.718	cluster 4	Phosphatidylinositol 4,5-bisphosphate 3-kinase catalytic subunit delta isoform-like	XP_037797205.1	Penaeus monodon
SEQ_12476	11117	11385.7	9501.8	7867.26	7938.98	8923.86	7810.88	8188.25	8025.12	7089.68	8485.84	7429.07	cluster 4	Phosphatidylinositol polyphosphate 5-phosphatase type IV-like isoform X4	XP_037793683.1	Penaeus monodon
SEQ_25567	24.8424	7.92942	3.09077	13.229	15.0217	9.39156	12.1611	3.81648	15.2964	27.44	8.03964	22.084	cluster 4	Phospholipase A2 inhibitor-like	XP_037797664.1	Penaeus monodon
SEQ_21915	72.2689	73.3472	64.9062	43.6556	30.0435	43.2012	24.3221	28.6236	15.2964	6.09777	10.0496	13.2504	cluster 4	Phosphoribosyl pyrophosphate synthase-associated protein 2-like isoform X3	XP_037798061.1	Penaeus monodon
SEQ_6261	1027.57	795.916	676.879	2979.82	2805.93	3301.13	1682.57	1156.39	1275.06	1968.56	1627.02	1760.1	cluster 4	Phosphotriesterase-relatedprotein-like	XP_027226079.1	Litopenaeus vannamei
SEQ_19512	702.364	664.089	540.885	373.718	448.148	453.612	491.655	425.537	385.687	203.259	266.313	174.464	cluster 4	Plasma kallikrein-like	XP_037790260.1	Penaeus monodon
SEQ_18859	101.628	168.5	220.217	178.591	176.505	154.961	146.802	148.843	110.352	136.184	180.892	129.192	cluster 4	Polycystic kidney disease protein 1-like 2	XP_037789774.1	Penaeus monodon
SEQ_497	0	0.991178	0	0.661448	1.25181	1.87831	1.7373	0.954119	0	44.717	51.2527	11.042	cluster 4	Prestalk protein-like isoform X2	XP_037804361.1	Penaeus monodon
SEQ_4400	4.51681	3.96471	3.09077	1.3229	11.2663	7.51325	0	1.90824	0	18.2933	4.01982	8.83362	cluster 4	Probable chitinase 10	XP_037779749.1	Penaeus monodon
SEQ_4416	5736.35	4813.16	2718.33	1240.88	1597.94	1911.18	2346.22	2338.55	3978.15	2123.04	2941.5	2842.22	cluster 4	Probable chitinase 10	XP_037779749.1	Penaeus monodon
SEQ_15607	38.3929	39.6471	18.5446	19.8434	26.9139	18.7831	20.8476	14.3118	10.926	20.3259	16.0793	4.41681	cluster 4	Probable cytochrome P450 301a1, mitochondrial	XP_037785545.1	Penaeus monodon
SEQ_29343	58.7185	39.6471	48.6796	6.61448	18.7772	17.844	8.68648	21.9447	19.6667	14.2281	15.0743	2.2084	cluster 4	Probable cytochrome P450 49a1	XP_037802749.1	Penaeus monodon
SEQ_29344	607.511	625.433	532.385	412.082	446.27	453.612	317.057	359.703	343.075	298.791	342.69	397.513	cluster 4	Probable cytochrome P450 49a1	XP_037802749.1	Penaeus monodon
SEQ_15836	20.3256	34.6912	32.4531	19.8434	28.7916	7.51325	12.1611	15.2659	4.37039	34.5541	12.0595	24.2924	cluster 4	Probable dual specificity protein kinase madd-3	XP_037791611.1	Penaeus monodon
SEQ_15838	42.9097	37.6648	32.4531	19.8434	17.5253	19.7223	25.1908	13.3577	13.1112	12.1955	14.0694	6.62521	cluster 4	Probable dual specificity protein kinase madd-3	XP_037791611.1	Penaeus monodon
SEQ_15839	0	0	0	0	1.25181	1.87831	24.3221	40.073	52.4446	291.677	259.278	242.924	cluster 4	Probable dual specificity protein kinase madd-3	XP_037791611.1	Penaeus monodon
SEQ_9681	6.77521	8.9206	9.27231	17.1976	9.38858	15.9657	26.9281	15.2659	26.2223	148.379	92.4559	96.0656	cluster 4	Probable G-protein coupled receptor Mth-like 3	XP_037795469.1	Penaeus monodon
SEQ_29569	9.03361	5.94707	4.63616	3.96869	2.50362	9.39156	1.7373	7.63296	2.18519	4.06518	2.00991	6.62521	cluster 4	Probable phosphorylase b kinase regulatory subunit alpha isoform X11	XP_037802553.1	Penaeus monodon
SEQ_29570	13.5504	5.94707	1.54539	3.30724	1.87772	1.87831	1.7373	3.81648	13.1112	10.163	8.03964	4.41681	cluster 4	Probable phosphorylase b kinase regulatory subunit alpha isoform X11	XP_037802553.1	Penaeus monodon
SEQ_19659	15.8088	15.8588	9.27231	16.5362	11.2663	16.9048	22.5849	3.81648	19.6667	12.1955	6.02973	8.83362	cluster 4	Procathepsin L-like	XP_037789888.1	Penaeus monodon
SEQ_19660	18.0672	37.6648	34.7712	19.182	35.6766	28.1747	24.3221	23.853	15.2964	26.4237	16.0793	11.042	cluster 4	Procathepsin L-like	XP_037789888.1	Penaeus monodon
SEQ_19661	33.8761	67.4001	110.495	47.6242	58.8351	61.9843	65.1486	53.4307	61.1854	46.7496	67.332	30.9177	cluster 4	Procathepsin L-like	XP_037789888.1	Penaeus monodon
SEQ_7399	237.132	284.468	311.395	236.798	266.636	214.128	215.425	287.19	255.668	336.394	365.804	291.509	cluster 4	Progranulin-like	XP_037792396.1	Penaeus monodon
SEQ_19699	68.8813	63.4354	78.8147	66.1448	63.2164	85.4632	36.4832	45.7977	51.3521	63.0103	39.1933	24.2924	cluster 4	Prolyl 4-hydroxylase subunit alpha-3-like	XP_037796859.1	Penaeus monodon
SEQ_4429	477.652	516.404	591.883	377.687	449.4	385.054	317.925	499.004	428.298	495.952	484.388	426.222	cluster 4	Protein artichoke-like	XP_037775800.1	Penaeus monodon
SEQ_28788	35.0053	13.8765	6.18154	18.5205	13.7699	20.6614	26.9281	7.63296	24.0371	18.2933	10.0496	13.2504	cluster 4	Protein bric-a-brac 2-like isoform X3	XP_037788206.1	Penaeus monodon
SEQ_13000	6330.31	2973.53	1357.62	9251.67	12814.2	16837.2	7297.51	8819.88	16999.7	26582.2	39318.9	44480.6	cluster 4	Protein croquemort-like	XP_037795339.1	Penaeus monodon
SEQ_4911	466.36	622.46	489.887	287.068	239.096	231.032	123.348	110.678	126.741	88.4177	112.555	101.587	cluster 4	Protein mono-ADP-ribosyltransferase PARP12-like	XP_037802123.1	Penaeus monodon
SEQ_10100	296.98	277.53	242.625	448.462	465.048	564.433	148.539	161.246	164.982	256.107	226.115	196.548	cluster 4	Protein mono-ADP-ribosyltransferase PARP3-like	XP_037786560.1	Penaeus monodon
SEQ_20678	40.6513	13.8765	13.9085	36.3796	33.7989	31.9313	41.6951	30.5318	43.7039	20.3259	34.1685	15.4588	cluster 4	Protein phosphatase 1B-like isoform X2	XP_037777622.1	Penaeus monodon
SEQ_12988	1.1292	1.98236	1.54539	1.3229	4.38134	0	5.21189	3.81648	8.74077	3.04889	4.01982	4.41681	cluster 4	Protein SERAC1-like isoform X1	XP_037777252.1	Penaeus monodon
SEQ_17893	21.4548	7.92942	13.9085	13.229	13.7699	9.39156	18.2416	14.3118	8.74077	13.2118	27.1338	11.042	cluster 4	Protein SpAN-like	XP_037772624.1	Penaeus monodon
SEQ_22358	2.2584	1.98236	8.49962	8.59882	6.88496	5.63494	6.94919	3.81648	4.37039	13.2118	13.0644	5.52101	cluster 4	Protein SpAN-like isoform X2	XP_037776546.1	Penaeus monodon
SEQ_22359	275.525	327.089	268.897	221.585	199.664	189.71	254.514	220.402	196.667	227.65	180.892	242.924	cluster 4	Protein SpAN-like isoform X2	XP_037776546.1	Penaeus monodon
SEQ_6594	149.055	138.765	126.722	174.622	158.354	217.884	214.556	251.888	192.297	405.502	391.933	386.471	cluster 4	Protein TANC2-like	XP_037803582.1	Penaeus monodon
SEQ_6614	575.893	513.43	221.763	1340.09	1484.02	2162.88	10254.4	12330.1	18301	6857.96	10222.4	14642.8	cluster 4	Protein TANC2-like	XP_037803582.1	Penaeus monodon
SEQ_104	167.122	162.553	125.176	79.3737	80.1159	91.0982	86.8648	67.7425	91.7781	71.1407	51.2527	50.7933	cluster 4	Protein TANC2-like	XP_037803582.1	Penaeus monodon
SEQ_24225	13.5504	15.8588	6.18154	54.9002	43.8134	26.2964	178.942	189.87	120.186	18.2933	6.02973	4.41681	cluster 4	Proteinjagunal-like isoform X1	XP_027207810.1	Litopenaeus vannamei
SEQ_6939	31.6177	19.8236	24.7262	32.4109	33.7989	43.2012	148.539	244.255	193.39	330.296	336.66	388.679	cluster 4	Proteinjagunal-like isoform X2	XP_027207811.1	Litopenaeus vannamei
SEQ_31191	420.063	515.412	429.617	734.869	613.387	494.935	1000.68	843.442	670.854	622.989	734.622	671.355	cluster 4	Proteinrolling stone-like isoform X1	XP_027238687.1	Litopenaeus vannamei
SEQ_31192	162.605	220.041	259.625	296.329	266.636	173.744	281.442	260.475	175.908	267.286	203.001	247.341	cluster 4	Proteinrolling stone-like isoform X1	XP_027238687.1	Litopenaeus vannamei
SEQ_17569	6.77521	4.95589	1.54539	1.3229	5.00724	6.57409	6.94919	1.90824	0	2.03259	2.00991	0	cluster 4	Prothoracicostatic peptides-like	XP_037800170.1	Penaeus monodon
SEQ_16439	18.0672	21.8059	6.18154	46.9628	36.3025	43.2012	45.1697	9.54119	18.5741	41.6681	34.1685	33.1261	cluster 4	Proton-coupled folate transporter-like	XP_037802750.1	Penaeus monodon
SEQ_16440	745.273	752.304	1382.35	1015.98	960.139	1054.67	786.127	928.358	886.096	1360.82	1263.23	1222.35	cluster 4	Proton-coupled folate transporter-like	XP_037802750.1	Penaeus monodon
SEQ_16441	99.3698	120.924	79.5873	121.045	162.109	173.744	302.29	425.537	499.317	223.585	301.487	458.244	cluster 4	Proton-coupled folate transporter-like	XP_037802750.1	Penaeus monodon
SEQ_30901	730.594	803.845	833.735	508.653	570.826	546.589	277.099	333.942	301.557	368.915	303.497	337.886	cluster 4	Proton-coupled folate transporter-like	XP_037795010.1	Penaeus monodon
SEQ_7529	1000.47	743.383	586.474	1082.79	1010.84	1191.79	460.384	332.034	557.224	307.938	347.715	407.451	cluster 4	Putative protein MSS51 homolog, mitochondrial	XP_037797579.1	Penaeus monodon
SEQ_27646	313.918	304.292	380.165	359.166	347.377	324.009	396.972	446.528	290.631	695.146	376.858	384.262	cluster 4	Radixin-like isoform X1	XP_037787143.1	Penaeus monodon
SEQ_27974	1159.69	1328.18	924.913	1475.69	1252.44	1353.32	868.648	842.487	925.43	630.103	865.267	905.446	cluster 4	Ras GTPase-activating protein raskol-like	XP_037796445.1	Penaeus monodon
SEQ_17398	318.435	300.327	265.034	470.951	382.428	331.522	318.794	220.402	284.075	250.009	228.125	188.819	cluster 4	Receptor of activated protein C kinase 1-like	XP_037785027.1	Penaeus monodon
SEQ_21484	6.77521	3.96471	4.63616	0	1.25181	5.63494	7.81783	1.90824	0	10.163	4.01982	4.41681	cluster 4	Regucalcin-like	XP_037797708.1	Penaeus monodon
SEQ_18274	4.51681	1.98236	0	0	0	1.87831	3.47459	1.90824	6.55558	14.2281	15.0743	8.83362	cluster 4	Requiredfor excision 1-B domain-containing protein-like	XP_027220711.1	Litopenaeus vannamei
SEQ_27310	64.3645	100.109	65.6789	120.384	112.037	70.4367	39.9578	45.7977	42.6113	75.2059	55.2725	46.3765	cluster 4	RINGfinger protein 10-like isoform X2	XP_027213916.1	Litopenaeus vannamei
SEQ_33857	2.2584	0.991178	3.09077	2.64579	1.25181	0	0	3.81648	2.18519	15.2444	10.0496	4.41681	cluster 4	RNA exonuclease 4-like	XP_037778548.1	Penaeus monodon
SEQ_33860	5.64601	3.96471	4.63616	27.1194	42.5616	18.7831	29.534	30.5318	81.9448	78.2548	34.1685	28.7093	cluster 4	RNA exonuclease 4-like	XP_037778548.1	Penaeus monodon
SEQ_33861	415.546	394.489	371.665	696.505	670.345	671.497	535.087	594.416	523.354	493.92	542.676	546.58	cluster 4	RNA exonuclease 4-like	XP_037778548.1	Penaeus monodon
SEQ_33862	114.049	188.324	134.449	131.628	216.563	173.744	112.056	111.632	83.0374	146.347	143.709	179.985	cluster 4	RNA exonuclease 4-like	XP_037778548.1	Penaeus monodon
SEQ_29564	980.147	869.263	931.095	998.125	879.397	1032.13	1302.97	1259.44	1420.38	1310.01	1249.16	1134.02	cluster 4	Ryanodine receptor-like	XP_037796858.1	Penaeus monodon
SEQ_12334	442.647	476.757	562.52	440.524	418.105	328.705	338.773	309.135	332.149	375.013	303.497	343.407	cluster 4	Sacsin-like	XP_037799110.1	Penaeus monodon
SEQ_3523	53.0725	40.6383	35.5439	49.6086	47.5688	43.2012	195.446	259.52	321.223	161.591	231.14	202.069	cluster 4	Serine hydroxymethyltransferase, mitochondrial-like	XP_037785930.1	Penaeus monodon
SEQ_17883	16.938	3.96471	4.63616	0	2.50362	1.87831	1.7373	3.81648	4.37039	6.09777	0	6.62521	cluster 4	Serine/arginine repetitive matrix protein 2-like	XP_037790999.1	Penaeus monodon
SEQ_28026	58.7185	45.5942	41.7254	105.832	192.779	169.987	155.488	155.521	225.075	254.074	198.981	234.091	cluster 4	Serine/arginine repetitive matrix protein 5-like isoform X2	XP_037803898.1	Penaeus monodon
SEQ_28027	224.711	186.341	97.3593	49.6086	55.0797	80.7674	72.9664	44.8436	72.1114	17.277	14.0694	19.8756	cluster 4	Serine/arginine repetitive matrix protein 5-like isoform X2	XP_037803898.1	Penaeus monodon
SEQ_31371	158.088	176.43	241.08	88.634	89.5044	108.942	46.907	87.779	85.2226	46.7496	46.2279	41.9597	cluster 4	Serine/argininerepetitive matrix protein 2-like	XP_027236096.1	Litopenaeus vannamei
SEQ_318	2.2584	0	3.09077	39.6869	41.3097	37.5663	50.3816	31.4859	28.4075	116.874	160.793	102.691	cluster 4	Serine/threonine-protein phosphatase 6 regulatory ankyrin repeat subunit B-like	XP_037786835.1	Penaeus monodon
SEQ_29013	241.649	225.989	186.219	74.7436	94.5117	82.6458	168.518	141.21	166.075	34.5541	35.1734	50.7933	cluster 4	Serine/threonine-protein phosphatase 6 regulatory ankyrin repeat subunit B-like	XP_037780868.1	Penaeus monodon
SEQ_22693	22.584	9.91178	4.63616	11.2446	5.00724	9.39156	8.68648	7.63296	6.55558	4.06518	4.01982	6.62521	cluster 4	Serine-arginine protein 55-like isoform X5	XP_037775268.1	Penaeus monodon
SEQ_25269	71.1397	59.4707	86.5416	241.428	281.657	293.956	566.359	597.279	610.762	138.216	136.674	147.963	cluster 4	Serine-rich adhesin for platelets-like isoform X1	XP_037778711.1	Penaeus monodon
SEQ_7226	1149.53	2443.25	3410.67	3143.2	3858.08	3493.66	8134.89	19117.7	7967.22	43748.5	48287.1	44471.7	cluster 4	SET and MYND domain-containing protein 4-like isoform X2	XP_037803341.1	Penaeus monodon
SEQ_22543	45.1681	63.4354	64.9062	57.546	43.8134	77.0108	62.5427	55.3389	65.5558	89.434	81.4014	90.5446	cluster 4	SET and MYND domain-containing protein 4-like isoform X4	XP_037803343.1	Penaeus monodon
SEQ_22544	45.1681	57.4883	41.7254	39.6869	37.5543	43.2012	74.7037	58.2013	72.1114	73.1733	42.2081	55.2101	cluster 4	SET and MYND domain-containing protein 4-like isoform X4	XP_037803343.1	Penaeus monodon
SEQ_30278	668.487	744.375	650.607	457.06	474.436	516.536	185.022	219.447	198.853	89.434	106.525	129.192	cluster 4	SET domain-containing protein SmydA-8-like	XP_037796111.1	Penaeus monodon
SEQ_25799	9.03361	11.8941	13.9085	0	0	5.63494	15.6357	1.90824	8.74077	20071.8	18936.4	13639.1	cluster 4	SET domain-containing protein SmydA-8-like	XP_037789283.1	Penaeus monodon
SEQ_6813	232.616	224.006	307.532	197.773	168.994	167.17	180.679	148.843	152.964	142.281	168.832	171.151	cluster 4	SID1 transmembrane family member 2-like	XP_037791794.1	Penaeus monodon
SEQ_21214	2.2584	3.96471	1.54539	484.841	578.336	508.084	57.3308	61.0636	39.3335	8.13037	6.02973	24.2924	cluster 4	Sodium- and chloride-dependent GABA transporter 1-like isoform X1	XP_037777272.1	Penaeus monodon
SEQ_32064	106.145	141.738	134.449	109.8	121.426	95.7939	131.166	111.632	116.908	257.123	251.239	267.217	cluster 4	Sodium-dependent nutrient amino acid transporter 1-like	XP_037786083.1	Penaeus monodon
SEQ_831	99.3698	148.677	252.671	175.284	194.031	172.805	125.954	170.787	140.945	235.781	207.021	242.924	cluster 4	Sodium-dependent phosphate transport protein 2B-like	XP_037778618.1	Penaeus monodon
SEQ_5341	1054.67	539.201	224.854	187.19	262.254	466.761	673.202	735.626	817.262	727.668	1317.5	1354.86	cluster 4	Sodium-dependent phosphate transport protein 2B-like	XP_037778618.1	Penaeus monodon
SEQ_23030	2.2584	7.92942	4.63616	0	2.50362	2.81747	0	3.81648	0	2.03259	6.02973	2.2084	cluster 4	Sodium-independent sulfate anion transporter-like isoform X1	XP_037786996.1	Penaeus monodon
SEQ_31223	383.929	614.53	573.338	183.221	206.549	164.352	303.158	364.474	319.038	335.378	256.264	284.884	cluster 4	Solute carrier family 22 member 7-like	XP_037789904.1	Penaeus monodon
SEQ_26053	11.292	13.8765	21.6354	6.61448	3.75543	9.39156	17.373	9.54119	8.74077	20.3259	34.1685	28.7093	cluster 4	Solute carrier family 23 member 1-like	XP_037779714.1	Penaeus monodon
SEQ_9988	1168.72	866.289	523.886	379.671	345.5	367.21	522.926	552.435	628.243	280.498	343.695	308.072	cluster 4	Solute carrier organic anion transporter family member 74D-like	XP_037791591.1	Penaeus monodon
SEQ_12565	650.42	478.739	326.076	553.632	476.314	548.467	1084.07	869.203	1033.6	755.108	767.786	797.234	cluster 4	Solute carrier organic anion transporter family member 74D-like	XP_037791591.1	Penaeus monodon
SEQ_30671	510.399	421.251	401.027	537.096	481.947	577.581	305.764	270.97	305.927	300.824	364.799	401.93	cluster 4	Sorbitol dehydrogenase-like	XP_037778598.1	Penaeus monodon
SEQ_33886	280.042	434.136	944.23	197.773	222.822	185.014	109.45	238.53	145.315	151.428	172.852	154.588	cluster 4	Spectrin beta chain, non-erythrocytic 2-like	XP_037786169.1	Penaeus monodon
SEQ_33889	1233.09	971.354	1172.95	682.614	689.122	721.272	561.147	445.574	508.058	269.318	279.378	322.427	cluster 4	Spectrin beta chain, non-erythrocytic 2-like	XP_037786169.1	Penaeus monodon
SEQ_33890	1191.31	937.654	1110.36	611.178	614.639	742.873	495.129	441.757	431.576	303.872	284.402	341.198	cluster 4	Spectrin beta chain, non-erythrocytic 2-like	XP_037786169.1	Penaeus monodon
SEQ_33893	1014.02	903.954	1101.86	615.808	623.402	704.367	460.384	399.776	458.891	328.264	295.457	245.133	cluster 4	Spectrin beta chain, non-erythrocytic 2-like	XP_037786169.1	Penaeus monodon
SEQ_12182	18.0672	3.96471	7.72693	5.29158	6.25905	1.87831	3.47459	5.72472	2.18519	2.03259	6.02973	11.042	cluster 4	Spermatogenesis-associated protein 13-like isoform X3	XP_037778941.1	Penaeus monodon
SEQ_33161	1951.26	1283.58	815.963	696.505	616.517	932.582	677.546	683.149	942.911	521.36	578.854	648.167	cluster 4	Spermine oxidase-like	XP_037793525.1	Penaeus monodon
SEQ_32205	483.298	339.974	214.809	165.362	152.721	231.972	161.569	167.925	281.89	76.2222	100.496	89.4404	cluster 4	Spermine oxidase-like	XP_037793524.1	Penaeus monodon
SEQ_8768	63.2353	73.3472	140.63	140.888	135.196	102.368	79.9156	110.678	105.982	101.63	118.585	140.234	cluster 4	Spermine oxidase-like	XP_037793456.1	Penaeus monodon
SEQ_11465	124.212	99.1178	114.359	107.155	159.606	108.003	63.4113	82.0543	43.7039	70.1244	113.56	92.753	cluster 4	Spermine oxidase-like	XP_037776996.1	Penaeus monodon
SEQ_2703	3109.82	3074.63	1893.87	3230.51	3414.94	4475.08	6251.66	7668.26	7637.25	10620.3	13470.4	14359	cluster 4	Sulfotransferase 1C4-like	XP_037803294.1	Penaeus monodon
SEQ_26925	258.587	217.068	226.399	285.084	260.377	206.614	279.705	228.035	216.334	266.269	209.031	231.882	cluster 4	Sulfotransferase 1C4-like	XP_037786897.1	Penaeus monodon
SEQ_24722	24.8424	45.5942	44.8162	70.1135	61.3387	52.5928	42.5638	32.4401	41.5187	57.9289	62.3072	55.2101	cluster 4	Sulfotransferase 1C4-like	XP_037777972.1	Penaeus monodon
SEQ_24726	2.2584	19.8236	10.8177	24.4736	33.7989	39.4446	224.98	259.52	273.149	142.281	242.194	252.862	cluster 4	Sulfotransferase 1C4-like	XP_037777972.1	Penaeus monodon
SEQ_5740	910.137	1114.08	1227.81	619.777	752.964	792.648	570.702	766.158	535.372	992.921	814.014	759.691	cluster 4	Sulfotransferase 1C4-like isoform X2	XP_037786896.1	Penaeus monodon
SEQ_31779	478.782	493.607	505.341	359.166	366.155	352.184	257.12	274.786	275.334	218.504	242.194	237.403	cluster 4	Titin-like	XP_037789887.1	Penaeus monodon
SEQ_28548	149.055	176.43	163.811	166.023	153.973	171.866	152.013	129.76	194.482	152.444	182.902	143.546	cluster 4	Translation initiation factor eIF-2B subunit beta-like	XP_037774791.1	Penaeus monodon
SEQ_33482	24.8424	25.7706	13.9085	2.64579	2.50362	5.63494	1.7373	10.4953	2.18519	2.03259	2.00991	2.2084	cluster 4	Transmembrane protease serine 9-like	XP_037789055.1	Penaeus monodon
SEQ_10980	2283.25	2513.63	1633.47	1557.71	1668.66	1725.23	2257.62	2462.58	2224.53	1078.29	1855.15	1490.67	cluster 4	Transmembraneprotein 245-like isoform X1	XP_027211826.1	Litopenaeus vannamei
SEQ_29078	478.782	541.183	438.117	757.358	598.991	571.007	1008.5	773.791	793.225	1349.64	1224.04	1050.1	cluster 4	Tropomyosin isoform X2	XP_037799950.1	Penaeus monodon
SEQ_14587	3509.56	2172.66	955.821	1306.36	1167.31	1757.16	1232.61	712.727	1151.6	383.143	439.165	486.953	cluster 4	Tropomyosin isoform X20	XP_037799981.1	Penaeus monodon
SEQ_11570	1627.18	1565.07	1403.98	1597.4	1528.46	1741.2	3358.19	2928.19	2930.34	4404.63	3971.58	3638.35	cluster 4	Tropomyosin isoform X27	XP_037799990.1	Penaeus monodon
SEQ_8847	1331.33	1690.95	1696.06	411.421	474.436	475.213	1298.63	1429.27	1287.08	998.002	824.063	1039.05	cluster 4	Tropomyosin isoform X29	XP_037799992.1	Penaeus monodon
SEQ_21306	164.863	180.394	158.402	142.211	182.138	184.075	1111.87	1291.88	1088.23	500.017	459.265	585.227	cluster 4	Tubulin alpha-1A chain-like	XP_037777568.1	Penaeus monodon
SEQ_29432	20.3256	43.6118	37.0892	210.34	182.138	223.519	453.434	606.82	517.891	354.687	421.076	623.874	cluster 4	Tubulin beta chain	XP_037785175.1	Penaeus monodon
SEQ_757	126.471	134.8	78.8147	106.493	105.778	112.699	165.912	128.806	138.76	91.4666	127.629	133.608	cluster 4	Tubulin beta chain-like	XP_037797875.1	Penaeus monodon
SEQ_30703	216.807	210.13	157.629	179.252	131.44	207.554	249.302	231.851	231.631	256.107	287.417	214.215	cluster 4	Twitchin-like	XP_037792781.1	Penaeus monodon
SEQ_16157	187.448	216.077	127.494	60.8532	67.5978	123.029	45.1697	73.4672	54.6298	13.2118	8.03964	6.62521	cluster 4	Tyrosine-proteinphosphatase Lar-like	XP_027213329.1	Litopenaeus vannamei
SEQ_5636	2341.96	1971.45	1594.06	1193.25	1233.03	1450.06	791.338	780.47	918.874	636.201	609.003	648.167	cluster 4	UDP-glucosyltransferase 2-like	XP_037793194.1	Penaeus monodon
SEQ_30311	275.525	295.371	253.443	199.757	224.7	236.667	192.84	220.402	217.427	162.607	190.942	191.027	cluster 4	UDP-glucosyltransferase 2-like	XP_037786964.1	Penaeus monodon
SEQ_30312	25.9716	16.85	4.63616	19.8434	5.63315	16.9048	8.68648	7.63296	6.55558	5.08148	14.0694	13.2504	cluster 4	UDP-glucosyltransferase 2-like	XP_037786964.1	Penaeus monodon
SEQ_33324	225.84	348.895	271.988	324.109	321.089	300.53	390.892	301.502	229.445	419.73	395.952	396.408	cluster 4	UDP-glycosyltransferase UGT5-like	XP_037792576.1	Penaeus monodon
SEQ_15740	862.71	786.004	723.24	688.567	757.971	850.876	438.667	487.555	484.02	517.295	586.894	597.373	cluster 4	Uncharacterized protein LOC119570431	XP_037774103.1	Penaeus monodon
SEQ_13409	657.195	912.875	801.282	771.91	652.193	731.603	818.267	839.625	817.262	1036.62	942.648	845.819	cluster 4	Uncharacterized protein LOC119572250 isoform X1	XP_037775176.1	Penaeus monodon
SEQ_24009	3596.51	2472.99	1969.59	1606.66	1663.66	1991.95	1527.08	1643.95	1809.34	1762.26	1401.91	1509.44	cluster 4	Uncharacterized protein LOC119573237	XP_037776293.1	Penaeus monodon
SEQ_33022	9.03361	0	0	338	275.398	384.115	334.43	485.647	631.521	34.5541	44.218	28.7093	cluster 4	Uncharacterized protein LOC119573375 isoform X1	XP_037776519.1	Penaeus monodon
SEQ_33023	169.38	203.191	305.986	264.579	224.074	193.466	242.353	211.815	144.223	344.524	358.769	324.635	cluster 4	Uncharacterized protein LOC119573375 isoform X1	XP_037776519.1	Penaeus monodon
SEQ_3790	207.773	192.289	157.629	195.789	213.434	171.866	227.586	272.878	295.001	170.738	245.209	178.881	cluster 4	Uncharacterized protein LOC119573377 isoform X1	XP_037776525.1	Penaeus monodon
SEQ_24693	99.3698	112.994	92.7231	52.9158	58.8351	67.6193	30.4027	43.8895	30.5927	40.6518	58.2874	35.3345	cluster 4	Uncharacterized protein LOC119573590	XP_037776729.1	Penaeus monodon
SEQ_3815	65.4937	68.3913	74.9512	44.9785	35.6766	51.6536	26.9281	20.9906	30.5927	52.8474	56.2775	55.2101	cluster 4	Uncharacterized protein LOC119573590	XP_037776729.1	Penaeus monodon
SEQ_24269	5639.23	4257.11	2201.4	3116.74	2504.25	2688.8	4218.16	3046.5	3336.79	684.983	836.123	749.753	cluster 4	Uncharacterized protein LOC119573795	XP_037776827.1	Penaeus monodon
SEQ_32747	298.109	286.45	233.353	242.09	237.218	254.511	150.276	134.531	204.316	260.172	205.011	205.382	cluster 4	Uncharacterized protein LOC119574110	XP_037777114.1	Penaeus monodon
SEQ_30772	196.481	152.641	474.433	35.0567	35.6766	20.6614	13.8984	50.5683	19.6667	37.6029	56.2775	38.6471	cluster 4	Uncharacterized protein LOC119574140	XP_037777154.1	Penaeus monodon
SEQ_5596	531.854	616.513	675.333	661.448	642.179	571.007	552.46	595.371	598.743	652.462	622.067	623.874	cluster 4	Uncharacterized protein LOC119574294 isoform X1	XP_037777418.1	Penaeus monodon
SEQ_15279	16.938	13.8765	18.5446	9.26027	6.25905	9.39156	9.55513	9.54119	16.389	12.1955	9.0446	4.41681	cluster 4	Uncharacterized protein LOC119574504	XP_037777691.1	Penaeus monodon
SEQ_31669	0	0	1.54539	2.64579	7.51086	3.75663	11.2924	17.1741	17.4815	4.06518	12.0595	17.6672	cluster 4	Uncharacterized protein LOC119574708	XP_037778038.1	Penaeus monodon
SEQ_15502	58.7185	194.271	173.083	99.8786	102.648	66.6801	59.0681	100.183	79.7596	103.662	96.4757	92.753	cluster 4	Uncharacterized protein LOC119575104 isoform X1	XP_037778446.1	Penaeus monodon
SEQ_15503	18.0672	18.8324	37.0892	35.7182	34.4248	41.3229	26.9281	49.6142	30.5927	83.3362	44.218	46.3765	cluster 4	Uncharacterized protein LOC119575104 isoform X1	XP_037778446.1	Penaeus monodon
SEQ_16134	9.03361	21.8059	30.9077	21.1663	18.7772	20.6614	13.8984	20.9906	17.4815	38.6192	50.2478	33.1261	cluster 4	Uncharacterized protein LOC119575104 isoform X2	XP_037778447.1	Penaeus monodon
SEQ_5782	9913.26	6063.03	3710.47	7281.88	7251.11	9902.46	4035.74	3143.82	4927.61	2287.68	2468.17	2779.28	cluster 4	Uncharacterized protein LOC119575129	XP_037778489.1	Penaeus monodon
SEQ_7551	3505.04	1894.14	1235.54	1271.96	1372.61	1882.07	1856.3	1335.77	2081.4	1655.55	1645.11	2012.96	cluster 4	Uncharacterized protein LOC119575201	XP_037778623.1	Penaeus monodon
SEQ_10401	273.267	349.886	221.763	261.933	255.369	296.773	310.976	263.337	277.52	466.48	251.239	221.945	cluster 4	Uncharacterized protein LOC119575634	XP_037779193.1	Penaeus monodon
SEQ_4187	140.021	204.183	256.534	218.278	241.599	236.667	226.717	331.079	244.742	875.031	707.489	592.956	cluster 4	Uncharacterized protein LOC119575634	XP_037779193.1	Penaeus monodon
SEQ_4003	51.9433	31.7177	63.3608	25.7965	46.9429	37.5663	8.68648	33.3942	2.18519	24.3911	12.0595	44.1681	cluster 4	Uncharacterized protein LOC119576111 isoform X1	XP_037779593.1	Penaeus monodon
SEQ_25142	673.004	693.824	1064	712.379	766.108	737.238	653.223	787.149	832.559	798.808	823.058	940.78	cluster 4	Uncharacterized protein LOC119576928 isoform X4	XP_037780507.1	Penaeus monodon
SEQ_24546	608.64	559.024	686.924	278.47	316.082	257.329	237.141	224.218	240.371	169.721	170.842	205.382	cluster 4	Uncharacterized protein LOC119577152 isoform X1	XP_037780776.1	Penaeus monodon
SEQ_6832	921.429	708.692	510.75	590.673	525.76	630.174	621.083	508.546	593.28	629.087	542.676	690.126	cluster 4	Uncharacterized protein LOC119577278	XP_037780951.1	Penaeus monodon
SEQ_6850	531.854	593.716	961.23	730.9	682.863	585.094	608.922	584.875	525.539	813.037	731.607	760.795	cluster 4	Uncharacterized protein LOC119577278	XP_037780951.1	Penaeus monodon
SEQ_18102	4.51681	7.92942	0.772693	6.61448	2.50362	5.63494	11.2924	3.81648	10.926	10.163	2.00991	17.6672	cluster 4	Uncharacterized protein LOC119579008	XP_037782629.1	Penaeus monodon
SEQ_15337	151.313	95.1531	155.311	232.168	156.476	116.455	121.611	145.026	111.445	211.39	130.644	193.235	cluster 4	Uncharacterized protein LOC119580204	XP_037784135.1	Penaeus monodon
SEQ_2212	161.476	170.483	130.585	109.8	118.922	114.577	137.246	170.787	194.482	113.825	131.649	85.0235	cluster 4	Uncharacterized protein LOC119580999	XP_037785192.1	Penaeus monodon
SEQ_30080	103.887	56.4971	54.0885	285.745	250.362	274.234	290.128	211.815	231.631	142.281	163.808	187.714	cluster 4	Uncharacterized protein LOC119581008	XP_037785204.1	Penaeus monodon
SEQ_27876	187.448	154.624	105.086	788.446	823.065	954.183	841.72	1021.86	1731.77	235.781	146.723	277.155	cluster 4	Uncharacterized protein LOC119581065 isoform X2	XP_037785292.1	Penaeus monodon
SEQ_6501	1369.72	1496.68	1461.93	1002.09	997.067	992.688	1031.95	925.496	866.429	877.063	866.271	888.883	cluster 4	Uncharacterized protein LOC119581065 isoform X2	XP_037785292.1	Penaeus monodon
SEQ_6506	3380.83	2870.45	1839.78	4475.36	4738.1	5371.97	5720.92	6885.88	6045.34	11567.5	16435	15257.9	cluster 4	Uncharacterized protein LOC119581065 isoform X4	XP_037785294.1	Penaeus monodon
SEQ_6519	739.627	866.289	708.559	1225	1219.26	1212.45	1322.95	2021.78	1299.1	3797.9	3887.17	3876.85	cluster 4	Uncharacterized protein LOC119581065 isoform X6	XP_037785296.1	Penaeus monodon
SEQ_1738	58.7185	39.6471	78.042	90.6183	95.1376	76.0717	99.8945	85.8707	67.741	122.972	117.58	130.296	cluster 4	Uncharacterized protein LOC119581065 isoform X6	XP_037785296.1	Penaeus monodon
SEQ_32093	415.546	574.883	517.704	999.448	877.519	831.153	1524.48	1249.9	1253.21	2358.82	2218.94	1911.37	cluster 4	Uncharacterized protein LOC119581991	XP_037786108.1	Penaeus monodon
SEQ_21181	15.8088	23.7883	48.6796	20.5049	20.029	22.5398	5.21189	7.63296	10.926	26.4237	20.0991	30.9177	cluster 4	Uncharacterized protein LOC119582535	XP_037786781.1	Penaeus monodon
SEQ_21182	1727.68	1160.67	907.141	954.469	1045.26	1342.05	673.202	618.269	801.966	584.37	605.988	700.064	cluster 4	Uncharacterized protein LOC119582535	XP_037786781.1	Penaeus monodon
SEQ_23657	6.77521	11.8941	16.9992	31.7495	55.0797	47.897	35.6146	45.7977	39.3335	93.4992	82.4063	66.2521	cluster 4	Uncharacterized protein LOC119582631	XP_037786950.1	Penaeus monodon
SEQ_25247	92.5945	88.2148	61.0427	94.587	130.188	115.516	99.0259	117.357	95.0559	128.053	98.4856	143.546	cluster 4	Uncharacterized protein LOC119582648	XP_037786978.1	Penaeus monodon
SEQ_21039	15.8088	29.7353	40.18	38.364	41.3097	22.5398	12.1611	43.8895	4.37039	41.6681	44.218	44.1681	cluster 4	Uncharacterized protein LOC119582773	XP_037787128.1	Penaeus monodon
SEQ_29547	468.619	457.924	718.604	369.749	329.852	305.226	455.172	461.794	447.965	256.107	262.293	272.738	cluster 4	Uncharacterized protein LOC119583779 isoform X2	XP_037788385.1	Penaeus monodon
SEQ_4582	101.628	122.906	207.854	127.659	131.44	117.395	126.823	199.411	85.2226	309.97	271.338	224.153	cluster 4	Uncharacterized protein LOC119583797	XP_037788424.1	Penaeus monodon
SEQ_2455	1812.37	1450.09	734.831	961.084	1092.2	1276.31	1491.47	1129.68	2145.86	242.895	300.482	536.642	cluster 4	Uncharacterized protein LOC119583841	XP_037788499.1	Penaeus monodon
SEQ_4545	6409.35	5337.49	3737.51	10281.5	13470.7	18033.7	5753.93	7890.57	16033.9	9004.38	13161.9	14406.5	cluster 4	Uncharacterized protein LOC119583937	XP_037788576.1	Penaeus monodon
SEQ_4573	6.77521	1.98236	3.09077	7.93737	1.25181	0	8.68648	0	6.55558	16.2607	30.1487	26.5008	cluster 4	Uncharacterized protein LOC119583942	XP_037788580.1	Penaeus monodon
SEQ_25409	20.3256	42.6206	106.632	40.3483	35.0507	44.1403	9.55513	34.3483	19.6667	26.4237	46.2279	35.3345	cluster 4	Uncharacterized protein LOC119584244	XP_037788686.1	Penaeus monodon
SEQ_4648	599.606	656.16	515.386	302.943	287.916	297.713	337.904	373.061	360.557	339.443	328.62	313.593	cluster 4	Uncharacterized protein LOC119584475 isoform X2	XP_037789044.1	Penaeus monodon
SEQ_18280	0	1.98236	4.63616	13.8904	10.0145	11.2699	11.2924	20.9906	15.2964	27.44	20.0991	26.5008	cluster 4	Uncharacterized protein LOC119584518	XP_037789101.1	Penaeus monodon
SEQ_1262	200.998	322.133	307.532	168.008	142.706	119.273	133.772	149.797	122.371	113.825	86.4262	103.795	cluster 4	Uncharacterized protein LOC119584978	XP_037789515.1	Penaeus monodon
SEQ_4362	200.998	212.112	110.495	392.9	543.286	520.293	125.954	215.631	356.187	1447.21	1993.83	2116.76	cluster 4	Uncharacterized protein LOC119584994 isoform X1	XP_037789531.1	Penaeus monodon
SEQ_11484	590.573	553.077	322.213	309.558	371.162	406.655	346.591	383.556	398.798	195.129	237.169	291.509	cluster 4	Uncharacterized protein LOC119585066	XP_037789611.1	Penaeus monodon
SEQ_1975	487.815	478.739	276.624	648.219	558.307	550.346	700.999	595.371	612.947	621.973	379.873	449.41	cluster 4	Uncharacterized protein LOC119585780	XP_037790422.1	Penaeus monodon
SEQ_20003	0	0	0	0	0	0	0	0	0	106.711	108.535	125.879	cluster 4	Uncharacterized protein LOC119585785 isoform X2	XP_037790429.1	Penaeus monodon
SEQ_5724	0	0	0	0.661448	0	1.87831	13.8984	11.4494	26.2223	20.3259	18.0892	33.1261	cluster 4	Uncharacterized protein LOC119586253	XP_037790886.1	Penaeus monodon
SEQ_13813	32.7469	26.7618	12.3631	21.1663	24.4103	15.9657	43.4324	18.1283	22.9445	12.1955	21.1041	30.9177	cluster 4	Uncharacterized protein LOC119586308 isoform X1	XP_037790948.1	Penaeus monodon
SEQ_5418	1216.15	764.198	316.031	252.673	303.564	558.798	378.731	207.044	362.742	65.0429	97.4807	88.3362	cluster 4	Uncharacterized protein LOC119586339	XP_037790981.1	Penaeus monodon
SEQ_5597	203.256	230.944	366.256	339.323	346.126	391.628	245.827	336.804	240.371	272.367	383.893	371.012	cluster 4	Uncharacterized protein LOC119586339	XP_037790981.1	Penaeus monodon
SEQ_26695	1070.48	1686.98	1295.81	332.047	396.198	439.525	578.52	853.937	881.726	358.752	487.403	443.889	cluster 4	Uncharacterized protein LOC119586373	XP_037791013.1	Penaeus monodon
SEQ_5548	185.189	154.624	319.895	123.691	174.002	170.926	55.5935	131.668	61.1854	170.738	183.907	194.34	cluster 4	Uncharacterized protein LOC119586373	XP_037791013.1	Penaeus monodon
SEQ_23318	503.624	765.189	568.702	308.235	381.176	321.191	266.675	322.492	237.094	262.204	275.358	216.424	cluster 4	Uncharacterized protein LOC119586375	XP_037791015.1	Penaeus monodon
SEQ_25468	0	1.98236	10.045	9.26027	15.6476	15.0265	7.81783	31.4859	17.4815	89.434	66.327	111.524	cluster 4	Uncharacterized protein LOC119587150	XP_037791834.1	Penaeus monodon
SEQ_29449	295.851	237.883	207.082	278.47	311.701	368.149	443.879	395.005	630.428	287.612	271.338	268.321	cluster 4	Uncharacterized protein LOC119587526	XP_037792179.1	Penaeus monodon
SEQ_16684	81.3025	119.933	63.3608	218.939	163.361	105.186	198.052	159.338	98.3337	115.858	126.624	100.482	cluster 4	Uncharacterized protein LOC119587527	XP_037792180.1	Penaeus monodon
SEQ_19511	72.2689	130.835	172.31	222.908	185.894	166.231	133.772	143.118	100.519	137.2	96.4757	156.797	cluster 4	Uncharacterized protein LOC119587794	XP_037792420.1	Penaeus monodon
SEQ_17286	2.2584	3.96471	4.63616	3.30724	2.50362	3.75663	3.47459	0	0	8.13037	6.02973	2.2084	cluster 4	Uncharacterized protein LOC119587972	XP_037792613.1	Penaeus monodon
SEQ_33909	162.605	143.721	56.4066	80.6966	96.3894	145.569	112.924	123.081	164.982	33.5378	108.535	64.0437	cluster 4	Uncharacterized protein LOC119588139	XP_037792773.1	Penaeus monodon
SEQ_30856	4.51681	15.8588	40.18	15.8747	25.6621	13.1482	12.1611	15.2659	10.926	20.3259	14.0694	13.2504	cluster 4	Uncharacterized protein LOC119588213	XP_037792842.1	Penaeus monodon
SEQ_33323	45.1681	19.8236	15.4539	32.4109	17.5253	18.7831	48.6443	15.2659	33.8705	34.5541	10.0496	53.0017	cluster 4	Uncharacterized protein LOC119588213	XP_037792842.1	Penaeus monodon
SEQ_8693	327.469	212.112	183.901	1853.38	2059.23	2626.82	1851.96	3038.87	2936.9	699.211	771.806	810.484	cluster 4	Uncharacterized protein LOC119588213	XP_037792842.1	Penaeus monodon
SEQ_13745	2854.62	2236.1	1630.38	820.195	886.908	1082.85	1189.18	1148.76	1489.21	1167.72	1726.51	1823.04	cluster 4	Uncharacterized protein LOC119588229	XP_037792857.1	Penaeus monodon
SEQ_3907	47.4265	55.506	85.7689	83.3424	105.778	66.6801	143.327	122.127	166.075	175.819	174.862	171.151	cluster 4	Uncharacterized protein LOC119588229	XP_037792857.1	Penaeus monodon
SEQ_3911	58.7185	43.6118	59.4973	19.182	16.2735	12.209	19.1103	36.2565	26.2223	72.157	48.2379	43.0639	cluster 4	Uncharacterized protein LOC119588229	XP_037792857.1	Penaeus monodon
SEQ_4849	137.763	157.597	437.344	199.096	152.095	147.448	107.712	122.127	65.5558	173.787	148.733	113.733	cluster 4	Uncharacterized protein LOC119588229	XP_037792857.1	Penaeus monodon
SEQ_29163	76.7857	83.2589	61.8154	44.9785	51.3242	58.2277	76.441	40.073	41.5187	48.7822	67.332	44.1681	cluster 4	Uncharacterized protein LOC119588307	XP_037792928.1	Penaeus monodon
SEQ_32978	54.2017	55.506	71.8604	507.992	330.478	352.184	285.785	247.117	248.019	110.776	190.942	101.587	cluster 4	Uncharacterized protein LOC119588307	XP_037792928.1	Penaeus monodon
SEQ_15321	15.8088	16.85	13.9085	10.5832	6.25905	9.39156	12.1611	15.2659	15.2964	9.14666	2.00991	0	cluster 4	Uncharacterized protein LOC119588728	XP_037793299.1	Penaeus monodon
SEQ_11496	243.908	226.98	129.04	287.73	266.01	306.165	447.354	400.73	445.78	447.17	386.908	389.783	cluster 4	Uncharacterized protein LOC119588749	XP_037793316.1	Penaeus monodon
SEQ_11500	468.619	426.206	655.243	396.869	408.09	461.126	482.968	565.793	408.631	533.555	589.909	430.639	cluster 4	Uncharacterized protein LOC119588749	XP_037793316.1	Penaeus monodon
SEQ_19357	46.2973	40.6383	23.9535	21.1663	13.144	20.6614	23.4535	25.7612	27.3149	19.3096	30.1487	19.8756	cluster 4	Uncharacterized protein LOC119588756	XP_037793323.1	Penaeus monodon
SEQ_18968	40.6513	49.5589	43.2708	191.82	196.534	182.196	289.26	463.702	447.965	375.013	614.028	497.995	cluster 4	Uncharacterized protein LOC119588951	XP_037793488.1	Penaeus monodon
SEQ_1811	152.442	187.333	151.448	99.8786	165.865	129.604	169.386	228.035	187.927	80.2874	124.614	156.797	cluster 4	Uncharacterized protein LOC119589141	XP_037793646.1	Penaeus monodon
SEQ_33936	4.51681	1.98236	13.9085	9.26027	7.51086	7.51325	3.47459	0	0	14.2281	0	2.2084	cluster 4	Uncharacterized protein LOC119589185	XP_037793709.1	Penaeus monodon
SEQ_33937	70.0105	67.4001	71.0877	47.6242	38.8061	56.3494	22.5849	26.7153	32.7779	24.3911	30.1487	28.7093	cluster 4	Uncharacterized protein LOC119589185	XP_037793709.1	Penaeus monodon
SEQ_32921	54.2017	27.753	40.18	121.045	69.4755	84.5241	72.0978	45.7977	52.4446	78.2548	91.4509	48.5849	cluster 4	Uncharacterized protein LOC119589188	XP_037793713.1	Penaeus monodon
SEQ_1431	241.649	137.774	213.263	145.519	158.354	146.508	129.429	90.6413	114.723	74.1896	110.545	112.629	cluster 4	Uncharacterized protein LOC119589188	XP_037793713.1	Penaeus monodon
SEQ_1436	4251.44	3392.8	3298.62	2337.56	2638.19	2963.04	1983.12	2195.43	2545.75	2501.1	2284.26	2317.72	cluster 4	Uncharacterized protein LOC119589188	XP_037793713.1	Penaeus monodon
SEQ_3408	608.64	661.116	525.431	490.794	464.422	529.684	231.06	194.64	210.871	137.2	134.664	122.566	cluster 4	Uncharacterized protein LOC119589190	XP_037793716.1	Penaeus monodon
SEQ_9058	22393.2	22844.7	12731.7	7260.71	8352.08	10322.3	8621.33	9335.1	11336.8	7840.72	7179.4	7545.01	cluster 4	Uncharacterized protein LOC119589198 isoform X1	XP_037793724.1	Penaeus monodon
SEQ_30846	5187.55	5040.14	4542.66	3632.67	3387.4	3617.63	4310.23	4143.74	4143.13	1492.94	1545.62	1638.64	cluster 4	Uncharacterized protein LOC119589653	XP_037794177.1	Penaeus monodon
SEQ_15089	28.23	28.7442	9.27231	11.9061	18.7772	15.0265	9.55513	7.63296	15.2964	14.2281	16.0793	19.8756	cluster 4	Uncharacterized protein LOC119589838	XP_037794355.1	Penaeus monodon
SEQ_26642	119.695	128.853	115.904	110.462	71.3532	111.76	79.9156	83.9625	64.4632	44.717	50.2478	61.8353	cluster 4	Uncharacterized protein LOC119590424	XP_037795019.1	Penaeus monodon
SEQ_21335	9.03361	122.906	1.54539	91.2798	10.0145	9.39156	5.21189	9.54119	4.37039	0	0	0	cluster 4	Uncharacterized protein LOC119590551 isoform X1	XP_037795140.1	Penaeus monodon
SEQ_22770	118.566	115.968	79.5873	197.111	161.484	175.622	314.451	246.163	298.279	544.734	604.983	590.748	cluster 4	Uncharacterized protein LOC119590822	XP_037795507.1	Penaeus monodon
SEQ_32139	51.9433	31.7177	16.9992	101.202	105.152	122.09	218.899	114.494	175.908	90.4503	142.704	145.755	cluster 4	Uncharacterized protein LOC119591005	XP_037795666.1	Penaeus monodon
SEQ_20026	44.0389	28.7442	17.7719	7.93737	6.88496	9.39156	16.5043	21.9447	13.1112	14.2281	14.0694	28.7093	cluster 4	Uncharacterized protein LOC119591465	XP_037796133.1	Penaeus monodon
SEQ_19884	6.77521	1.98236	13.9085	7.93737	7.51086	13.1482	16.5043	17.1741	22.9445	12.1955	10.0496	8.83362	cluster 4	Uncharacterized protein LOC119591565	XP_037796254.1	Penaeus monodon
SEQ_26817	3.38761	0	4.63616	1.3229	2.50362	5.63494	11.2924	1.90824	2.18519	8.13037	16.0793	8.83362	cluster 4	Uncharacterized protein LOC119591595	XP_037796284.1	Penaeus monodon
SEQ_3981	198.74	177.421	234.899	210.34	157.728	166.231	203.264	195.594	209.779	351.638	351.734	249.55	cluster 4	Uncharacterized protein LOC119591595	XP_037796284.1	Penaeus monodon
SEQ_25994	476.523	438.101	358.529	463.675	475.062	437.647	551.592	480.876	445.78	420.746	469.314	463.765	cluster 4	Uncharacterized protein LOC119592127	XP_037796876.1	Penaeus monodon
SEQ_16327	345.536	449.995	299.032	397.53	431.875	517.475	359.62	303.41	326.686	284.563	313.546	300.343	cluster 4	Uncharacterized protein LOC119592541	XP_037797334.1	Penaeus monodon
SEQ_30217	0	0	0	0	0	0	3.47459	7.63296	4.37039	18.2933	14.0694	28.7093	cluster 4	Uncharacterized protein LOC119592680	XP_037797523.1	Penaeus monodon
SEQ_25083	2.2584	0	0	1.3229	1.25181	1.87831	45.1697	31.4859	45.8891	32.5215	46.2279	17.6672	cluster 4	Uncharacterized protein LOC119593073 isoform X1	XP_037797919.1	Penaeus monodon
SEQ_24235	72.2689	27.753	29.3623	34.3953	23.1585	45.0795	46.907	20.0365	56.815	32.5215	30.1487	41.9597	cluster 4	Uncharacterized protein LOC119593173 isoform X3	XP_037798077.1	Penaeus monodon
SEQ_17896	76.7857	130.835	131.358	95.2485	112.037	90.159	70.3605	69.6507	76.4818	91.4666	62.3072	99.3782	cluster 4	Uncharacterized protein LOC119593357	XP_037798210.1	Penaeus monodon
SEQ_25554	128.729	133.809	32.4531	2408.33	2231.98	3101.09	1342.93	1666.85	1576.62	27.44	62.3072	58.5227	cluster 4	Uncharacterized protein LOC119593510	XP_037798389.1	Penaeus monodon
SEQ_25555	207.773	140.747	56.4066	1794.51	1581.66	2134.7	1038.9	1312.87	1300.19	22.3585	36.1784	38.6471	cluster 4	Uncharacterized protein LOC119593510	XP_037798389.1	Penaeus monodon
SEQ_25556	90.3361	82.2678	44.8162	2450.66	2244.5	3016.57	1169.2	1688.79	1521.99	30.4889	67.332	59.6269	cluster 4	Uncharacterized protein LOC119593510	XP_037798389.1	Penaeus monodon
SEQ_5271	13.5504	5.94707	3.09077	3.30724	2.50362	0	0	0	6.55558	6.09777	4.01982	4.41681	cluster 4	Uncharacterized protein LOC119593513	XP_037798402.1	Penaeus monodon
SEQ_20271	324.081	271.583	436.571	348.583	342.996	273.294	197.183	230.897	221.797	317.084	348.719	371.012	cluster 4	Uncharacterized protein LOC119593794	XP_037798750.1	Penaeus monodon
SEQ_4558	556.696	309.247	181.583	3610.18	4422.65	5752.33	2329.71	2107.65	5559.13	2446.22	3551.51	3483.76	cluster 4	Uncharacterized protein LOC119594172	XP_037799171.1	Penaeus monodon
SEQ_22201	9.03361	3.96471	23.1808	9.92172	12.5181	15.9657	13.8984	15.2659	15.2964	48.7822	24.1189	19.8756	cluster 4	Uncharacterized protein LOC119594274	XP_037799267.1	Penaeus monodon
SEQ_4367	4.51681	0	0	1.3229	6.25905	11.2699	6.94919	13.3577	19.6667	213.422	166.823	249.55	cluster 4	Uncharacterized protein LOC119594662	XP_037799644.1	Penaeus monodon
SEQ_28689	29.3592	35.6824	52.5431	23.8121	21.2808	19.7223	17.373	34.3483	19.6667	29.4726	20.0991	8.83362	cluster 4	Uncharacterized protein LOC119594663	XP_037799645.1	Penaeus monodon
SEQ_30510	13.5504	9.91178	15.4539	12.5675	33.7989	24.4181	46.0384	64.8801	26.2223	52.8474	66.327	75.0857	cluster 4	Uncharacterized protein LOC119594692	XP_037799676.1	Penaeus monodon
SEQ_22129	1224.05	967.39	594.973	1141.66	1351.33	1729.93	1812	1981.71	2877.9	949.22	1164.74	1371.42	cluster 4	Uncharacterized protein LOC119594693	XP_037799677.1	Penaeus monodon
SEQ_5438	2409.72	1086.33	539.339	277.147	389.939	759.777	223.243	256.658	305.927	329.28	375.853	1095.37	cluster 4	Uncharacterized protein LOC119594693	XP_037799677.1	Penaeus monodon
SEQ_14839	160.347	240.856	190.082	382.317	336.737	342.792	390.023	329.171	285.168	324.198	257.269	318.01	cluster 4	Uncharacterized protein LOC119594828	XP_037799842.1	Penaeus monodon
SEQ_1307	214.548	101.1	57.9519	117.738	103.9	115.516	139.852	132.623	230.538	157.526	157.778	123.671	cluster 4	Uncharacterized protein LOC119595677 isoform X1	XP_037800717.1	Penaeus monodon
SEQ_33093	892.069	1081.38	933.413	318.818	354.262	347.488	388.286	377.831	324.501	407.535	542.676	465.973	cluster 4	Uncharacterized protein LOC119595677 isoform X3	XP_037800719.1	Penaeus monodon
SEQ_1363	363.603	317.177	251.898	265.902	268.513	250.755	302.29	276.695	343.075	334.361	278.373	228.57	cluster 4	Uncharacterized protein LOC119595717	XP_037800755.1	Penaeus monodon
SEQ_15409	13.5504	24.7794	14.6812	26.4579	37.5543	24.4181	29.534	22.8989	41.5187	14.2281	32.1586	30.9177	cluster 4	Uncharacterized protein LOC119596529	XP_037801744.1	Penaeus monodon
SEQ_32025	40.6513	17.8412	4.63616	17.1976	23.7844	31.9313	15.6357	7.63296	13.1112	13.2118	22.109	6.62521	cluster 4	Uncharacterized protein LOC119597231 isoform X1	XP_037802687.1	Penaeus monodon
SEQ_9009	285240	213866	126231	117569	118767	162842	135482	124780	169049	88220.6	93832.7	99261.1	cluster 4	Uncharacterized protein LOC119597433	XP_037802930.1	Penaeus monodon
SEQ_18679	33.8761	18.8324	27.8169	7.93737	22.5326	23.4789	57.3308	29.5777	56.815	28.4563	14.0694	35.3345	cluster 4	Uncharacterized protein LOC119598029	XP_037803600.1	Penaeus monodon
SEQ_22507	101.628	120.924	109.722	95.9099	109.533	125.847	117.268	111.632	210.871	103.662	92.4559	93.8572	cluster 4	Uncharacterized protein LOC119598379	XP_037803953.1	Penaeus monodon
SEQ_15791	1318.91	977.301	771.92	636.313	652.193	663.983	734.008	693.645	793.225	441.072	526.597	569.768	cluster 4	Uncharacterized protein LOC119598598	XP_037804193.1	Penaeus monodon
SEQ_15336	38.3929	17.8412	30.9077	23.1507	30.0435	43.2012	15.6357	33.3942	28.4075	4.06518	18.0892	30.9177	cluster 4	Uncharacterized protein LOC119598683 isoform X2	XP_037804346.1	Penaeus monodon
SEQ_30896	142.279	147.685	311.395	185.205	183.39	146.508	145.064	176.512	137.667	245.944	240.184	204.277	cluster 4	Uncharacterizedprotein DDB_G0290685-like	XP_027219325.1	Litopenaeus vannamei
SEQ_15829	560.084	469.818	414.163	91.9412	130.188	101.429	109.45	117.357	170.445	90.4503	75.3716	102.691	cluster 4	Uncharacterizedprotein LOC113802996 isoform X9	XP_027209502.1	Litopenaeus vannamei
SEQ_14457	125.341	61.453	31.6804	79.3737	58.8351	52.5928	96.4199	51.5224	59.0002	41.6681	60.2973	50.7933	cluster 4	Uncharacterizedprotein LOC113804155 isoform X1	XP_027210794.1	Litopenaeus vannamei
SEQ_25561	24.8424	43.6118	16.9992	43.6556	40.6838	48.8361	66.8859	53.4307	28.4075	14.2281	12.0595	18.7714	cluster 4	Uncharacterizedprotein LOC113805179 isoform X1	XP_027211934.1	Litopenaeus vannamei
SEQ_13370	250.683	295.371	496.069	351.229	354.888	364.393	301.421	306.272	296.094	455.3	424.091	501.308	cluster 4	Uncharacterizedprotein LOC113808751	XP_027216033.1	Litopenaeus vannamei
SEQ_29425	54.2017	51.5412	15.4539	239.444	357.392	332.461	181.547	248.071	351.816	140.249	287.417	262.8	cluster 4	Uncharacterizedprotein LOC113809518	XP_027216948.1	Litopenaeus vannamei
SEQ_29426	4.51681	5.94707	1.54539	5.29158	5.00724	3.75663	0	3.81648	4.37039	0	3.01487	2.2084	cluster 4	Uncharacterizedprotein LOC113809518	XP_027216948.1	Litopenaeus vannamei
SEQ_7282	29.3592	51.5412	42.4981	39.0254	43.8134	29.1138	26.0594	36.2565	41.5187	32.5215	38.1883	22.084	cluster 4	Uncharacterizedprotein LOC113809518	XP_027216948.1	Litopenaeus vannamei
SEQ_7708	247.295	284.468	458.207	402.822	336.111	245.12	245.827	228.989	196.667	307.938	260.283	386.471	cluster 4	Uncharacterizedprotein LOC113809518	XP_027216948.1	Litopenaeus vannamei
SEQ_26492	0	5.94707	5.40885	7.93737	13.144	13.1482	19.1103	15.2659	2.18519	8.13037	6.02973	6.62521	cluster 4	Uncharacterizedprotein LOC113811735 isoform X3	XP_027219330.1	Litopenaeus vannamei
SEQ_31179	4.51681	5.94707	13.9085	14.5519	5.00724	7.51325	3.47459	24.8071	13.1112	10.163	24.1189	11.042	cluster 4	Uncharacterizedprotein LOC113811901	XP_027219552.1	Litopenaeus vannamei
SEQ_11702	1911.74	1592.82	1162.13	2185.42	2284.55	2656.87	860.83	902.597	886.096	735.798	828.083	771.837	cluster 4	Uncharacterizedprotein LOC113813542	XP_027221352.1	Litopenaeus vannamei
SEQ_21525	796.087	861.334	550.93	470.289	549.545	524.988	391.76	415.996	387.872	292.693	300.482	344.511	cluster 4	Uncharacterizedprotein LOC113814198 isoform X5	XP_027222021.1	Litopenaeus vannamei
SEQ_22182	15.8088	0	9.27231	4.63013	0	3.75663	1.7373	1.90824	0	12.1955	4.01982	2.2084	cluster 4	Uncharacterizedprotein LOC113815553	XP_027223413.1	Litopenaeus vannamei
SEQ_8061	200.998	289.424	275.851	337.338	266.01	230.093	236.272	283.373	221.797	334.361	326.61	298.135	cluster 4	Uncharacterizedprotein LOC113818127 isoform X1	XP_027216924.1	Litopenaeus vannamei
SEQ_25978	0	3.96471	12.3631	14.5519	21.2808	5.63494	13.8984	11.4494	8.74077	32.5215	10.0496	15.4588	cluster 4	Uncharacterizedprotein LOC113818860	XP_027226857.1	Litopenaeus vannamei
SEQ_14952	189.706	123.897	54.8612	50.9315	63.8423	116.455	223.243	260.475	255.668	42.6844	61.3023	64.0437	cluster 4	Uncharacterizedprotein LOC113822024	XP_027230336.1	Litopenaeus vannamei
SEQ_16777	37.2637	16.85	10.045	28.4423	12.5181	19.7223	4.34324	5.72472	8.74077	12.1955	4.01982	0	cluster 4	Uncharacterizedprotein LOC113823927	XP_027232451.1	Litopenaeus vannamei
SEQ_3517	6.77521	1.98236	1.54539	7.27593	8.76267	16.9048	35.6146	21.9447	54.6298	8.13037	11.0545	8.83362	cluster 4	Uncharacterizedprotein LOC113825997	XP_027234661.1	Litopenaeus vannamei
SEQ_10618	72.2689	53.5236	47.1343	84.0039	105.152	80.7674	82.5216	91.5955	90.6855	119.923	125.619	109.316	cluster 4	Unconventional myosin-VI-like isoform X1	XP_037800288.1	Penaeus monodon
SEQ_29674	18.0672	23.7883	33.9985	88.634	127.059	123.969	16.5043	49.6142	67.741	327.247	614.028	552.101	cluster 4	Unconventional myosin-XVIIIa-like	XP_037800926.1	Penaeus monodon
SEQ_11893	67.7521	43.6118	23.9535	84.6653	95.1376	105.186	232.798	196.549	174.815	115.858	143.709	189.923	cluster 4	Unconventional myosin-XVIIIa-like	XP_037800926.1	Penaeus monodon
SEQ_24710	40.6513	36.6736	14.6812	19.182	20.029	31.9313	101.632	59.1554	113.63	16.2607	32.1586	22.084	cluster 4	Ureatransporter 2-like	XP_027221247.1	Litopenaeus vannamei
SEQ_1235	83.5609	101.1	120.54	138.243	172.124	184.075	214.556	381.648	329.964	135.167	174.862	207.59	cluster 4	Venom serine protease 34-like	XP_037803284.1	Penaeus monodon
SEQ_24854	182.931	150.659	171.538	130.967	121.426	125.847	164.175	189.87	109.26	140.249	141.699	112.629	cluster 4	Vezatin-like	XP_037786163.1	Penaeus monodon
SEQ_16242	1230.83	1944.69	1588.66	1971.78	2272.66	1982.56	238.01	340.621	195.575	77.2385	74.3667	106.003	cluster 4	Voltage-dependent calcium channel subunit alpha-2/delta-3-like	XP_037788349.1	Penaeus monodon
SEQ_3901	793.829	826.642	808.237	572.152	599.617	591.668	510.765	513.316	465.446	430.909	442.18	435.056	cluster 4	Von Willebrand factor A domain-containing protein 7-like	XP_037789877.1	Penaeus monodon
SEQ_22985	31.6177	25.7706	20.09	37.0411	38.1802	39.4446	13.8984	17.1741	21.8519	42.6844	22.109	37.5429	cluster 4	V-type proton ATPase subunit S1-like	XP_037800624.1	Penaeus monodon
SEQ_30920	47.4265	55.506	32.4531	57.546	60.7128	51.6536	38.2205	43.8895	45.8891	36.5866	41.2032	50.7933	cluster 4	Zinc finger protein 501-like isoform X1	XP_037776034.1	Penaeus monodon
SEQ_4537	0	0	0	0	0	0	0	0	0	2280.57	1984.79	2668.86	cluster 4	Zinc metalloproteinase nas-4-like	XP_037794224.1	Penaeus monodon
SEQ_23304	25.9716	19.8236	9.27231	88.634	58.2092	64.8018	60.8054	49.6142	62.278	72.157	82.4063	68.4605	cluster 5	1-acyl-sn-glycerol-3-phosphate acyltransferase delta-like	XP_037779149.1	Penaeus monodon
SEQ_19743	523.95	452.968	260.397	705.103	622.15	582.277	1216.98	696.507	819.448	749.01	685.38	774.046	cluster 5	2-(3-amino-3-carboxypropyl)histidine synthase subunit 1	XP_037787874.1	Penaeus monodon
SEQ_19744	4.51681	9.91178	15.4539	3.96869	8.76267	4.69578	9.55513	13.3577	8.74077	6.09777	6.02973	4.41681	cluster 5	2-(3-amino-3-carboxypropyl)histidine synthase subunit 1	XP_037787874.1	Penaeus monodon
SEQ_8884	727.206	658.142	961.23	778.524	880.649	725.029	476.019	478.968	570.336	928.894	793.915	798.338	cluster 5	26S proteasome non-ATPase regulatory subunit 14	XP_037791488.1	Penaeus monodon
SEQ_14015	181.801	216.077	503.796	338	376.169	242.302	158.963	177.466	109.26	133.135	130.644	128.087	cluster 5	26S proteasome non-ATPase regulatory subunit 2-like	XP_037778011.1	Penaeus monodon
SEQ_28376	47.4265	33.7	29.3623	19.8434	28.7916	24.4181	30.4027	23.853	13.1112	20.3259	11.0545	17.6672	cluster 5	26S proteasome non-ATPase regulatory subunit 6-like	XP_037792709.1	Penaeus monodon
SEQ_28377	15.8088	25.7706	13.9085	2.64579	6.25905	0	6.94919	7.63296	6.55558	6.09777	0	2.2084	cluster 5	26S proteasome non-ATPase regulatory subunit 6-like	XP_037792709.1	Penaeus monodon
SEQ_28378	29.3592	12.8853	11.5904	29.7652	35.6766	32.8705	33.0086	18.1283	32.7779	29.4726	27.1338	24.2924	cluster 5	26S proteasome non-ATPase regulatory subunit 6-like	XP_037792709.1	Penaeus monodon
SEQ_33316	18.0672	9.91178	15.4539	14.5519	7.51086	1.87831	13.8984	4.7706	4.37039	6.09777	8.03964	6.62521	cluster 5	26S proteasome regulatory subunit 4	XP_037786044.1	Penaeus monodon
SEQ_33317	1426.18	1674.1	1303.53	1333.48	1219.26	1172.07	1372.46	1230.81	1075.12	1146.38	1249.16	1064.45	cluster 5	26S proteasome regulatory subunit 4	XP_037786044.1	Penaeus monodon
SEQ_22132	6503.07	6571.51	4245.95	3360.82	3361.11	3535.92	3889.81	3765.91	3895.11	3008.24	2929.44	2502.12	cluster 5	26S proteasome regulatory subunit 4	XP_037786044.1	Penaeus monodon
SEQ_22133	13.5504	17.8412	9.27231	9.92172	8.76267	11.2699	17.373	15.2659	15.2964	34.5541	26.1288	19.8756	cluster 5	26S proteasome regulatory subunit 4	XP_037786044.1	Penaeus monodon
SEQ_4430	27.1008	43.6118	26.2716	1700.58	2258.89	2794.93	3702.18	4309.76	7825.18	4906.68	5985.51	6222.18	cluster 5	26S proteasome regulatory subunit 4	XP_037786044.1	Penaeus monodon
SEQ_15252	22.584	41.6295	15.4539	47.6242	45.0652	46.9578	19.1103	31.4859	41.5187	44.717	19.0942	30.9177	cluster 5	26Sproteasome non-ATPase regulatory subunit 12-like	XP_027238004.1	Litopenaeus vannamei
SEQ_1512	303881	370120	215051	63072.4	63233.3	64231.7	56949.4	82209.8	92712.3	30794.8	31551.6	30758.6	cluster 5	26Sproteasome non-ATPase regulatory subunit 8-like	XP_027207879.1	Litopenaeus vannamei
SEQ_27009	15543.5	14504.9	9178.82	14375.9	19825.5	25406.1	9853.94	12296.7	28597.6	9665.99	13495.5	20678.4	cluster 5	28S ribosomal protein S29, mitochondrial-like	XP_037785467.1	Penaeus monodon
SEQ_21231	4.51681	4.95589	3.09077	15.2133	5.63315	8.45241	4.34324	4.7706	6.55558	2.03259	4.01982	2.2084	cluster 5	2-methoxy-6-polyprenyl-1,4-benzoquinolmethylase, mitochondrial-like	XP_027226500.1	Litopenaeus vannamei
SEQ_15946	1014.02	1104.17	934.185	326.755	327.348	327.766	708.817	797.644	776.836	289.644	311.536	324.635	cluster 5	3'-5' RNA helicase YTHDC2-like, partial	XP_037799339.1	Penaeus monodon
SEQ_21175	0	0	0	55.5616	51.3242	52.5928	3.47459	33.3942	17.4815	6.09777	22.109	2.2084	cluster 5	39S ribosomal protein L10, mitochondrial-like	XP_037790219.1	Penaeus monodon
SEQ_14718	0	9.91178	1.54539	1.3229	1.87772	3.75663	33.0086	37.2107	144.223	4896.51	6980.42	6840.53	cluster 5	39S ribosomal protein L14, mitochondrial-like isoform X1	XP_037788796.1	Penaeus monodon
SEQ_11776	59.8477	45.5942	14.6812	23.8121	17.5253	29.1138	31.2713	20.0365	31.6853	8.13037	10.0496	2.2084	cluster 5	39S ribosomal protein L17, mitochondrial-like	XP_037775976.1	Penaeus monodon
SEQ_2737	417.805	293.389	219.445	252.673	181.513	196.284	378.731	325.355	457.798	314.035	250.234	304.76	cluster 5	39S ribosomal protein L28, mitochondrial-like isoform X1	XP_037797906.1	Penaeus monodon
SEQ_32288	295.851	484.686	645.198	558.262	544.538	433.89	580.257	533.353	451.243	416.681	496.448	629.395	cluster 5	39S ribosomal protein L35, mitochondrial-like	XP_037786864.1	Penaeus monodon
SEQ_19842	328.598	560.015	917.959	552.97	522.631	400.081	486.443	574.38	391.15	688.032	807.984	790.609	cluster 5	39S ribosomal protein L37, mitochondrial-like	XP_037803771.1	Penaeus monodon
SEQ_19843	1.1292	0	3.09077	0.661448	0.625905	3.75663	1.7373	8.58707	0	14.2281	19.0942	30.9177	cluster 5	39S ribosomal protein L37, mitochondrial-like	XP_037803771.1	Penaeus monodon
SEQ_30361	5834.59	6655.76	5143.04	2293.9	2384.7	2838.13	2932.56	3097.07	2918.33	2671.84	2552.59	3048.7	cluster 5	39S ribosomal protein L39, mitochondrial-like	XP_037793566.1	Penaeus monodon
SEQ_6326	99.3698	49.5589	40.18	55.5616	53.2019	46.0187	65.1486	35.3024	45.8891	41.6681	50.2478	55.2101	cluster 5	39S ribosomal protein L52, mitochondrial-like	XP_037775989.1	Penaeus monodon
SEQ_25615	81.3025	55.506	35.5439	61.5146	43.1875	54.4711	119.873	147.889	169.353	108.744	132.654	123.671	cluster 5	39S ribosomal protein L9, mitochondrial-like	XP_037803716.1	Penaeus monodon
SEQ_9049	63.2353	41.6295	37.8619	314.849	339.241	461.126	955.513	1637.27	2372.03	157.526	302.492	414.076	cluster 5	39Sribosomal protein L13, mitochondrial-like	XP_027238330.1	Litopenaeus vannamei
SEQ_2734	532.983	739.419	878.552	495.424	586.473	566.311	429.981	951.257	545.206	602.663	719.548	644.854	cluster 5	39Sribosomal protein L46, mitochondrial-like	XP_027228742.1	Litopenaeus vannamei
SEQ_5799	311476	209278	103127	103565	101486	150938	131717	108197	169029	45353.2	69838.4	77480.7	cluster 5	40S ribosomal protein S11-like isoform X2	XP_037795332.1	Penaeus monodon
SEQ_9059	9.03361	7.92942	1.54539	5.29158	6.25905	1.87831	304.027	192.732	356.187	224.601	364.799	237.403	cluster 5	40S ribosomal protein S20-like isoform X1	XP_027216928.1	Penaeus vannamei
SEQ_23040	2.2584	1.98236	1.54539	0	1.25181	7.51325	39.9578	48.6601	48.0743	225.618	80.3964	86.1278	cluster 5	40S ribosomal protein S2-like	XP_027226560.1	Litopenaeus vannamei
SEQ_31927	1076.13	1411.44	560.975	931.98	1079.06	1319.51	44526.9	55787.4	75238.4	1645.38	4473.06	5739.64	cluster 5	40S ribosomal protein S9-like	XP_037795638.1	Penaeus monodon
SEQ_30336	38.3929	29.7353	42.4981	39.6869	54.4538	47.897	46.907	51.5224	50.2595	98.5807	102.505	75.0857	cluster 5	40Sribosomal protein S27	XP_027213356.1	Litopenaeus vannamei
SEQ_763	3734.27	3739.71	2392.26	2309.78	2496.11	2795.87	1716.45	1928.28	2606.94	1261.22	1393.87	1592.26	cluster 5	4-coumarate--CoA ligase 1-like isoform X1	XP_037788187.1	Penaeus monodon
SEQ_23307	2457.14	2050.75	1794.97	3223.24	3114.5	3658.95	1420.24	1203.14	1417.1	1364.89	1248.15	1329.46	cluster 5	5'-3' exoribonuclease 2 homolog	XP_037779032.1	Penaeus monodon
SEQ_2756	99.3698	138.765	120.54	152.133	175.253	140.873	134.64	101.137	148.593	195.129	118.585	171.151	cluster 5	60S ribosomal protein L12-like	XP_037791032.1	Penaeus monodon
SEQ_14709	4275.16	6208.74	5417.35	4343.73	5392.17	5876.3	3085.44	5261.01	3933.35	5515.44	7206.53	6579.94	cluster 5	60S ribosomal protein L15-like	XP_037803121.1	Penaeus monodon
SEQ_5788	378175	227165	121080	153805	147161	211858	178214	146805	230190	79118.6	98098.7	113206	cluster 5	60S ribosomal protein L6-like	XP_037797988.1	Penaeus monodon
SEQ_28169	165.993	112.994	27.8169	103.186	83.8713	95.7939	210.213	161.246	244.742	34.5541	52.2577	49.6891	cluster 5	60Sribosomal protein L44-like isoform X1	XP_027237304.1	Litopenaeus vannamei
SEQ_23099	450.552	492.615	355.439	653.51	663.46	600.121	1146.62	998.009	850.04	693.114	794.92	636.02	cluster 5	7SK snRNA methylphosphate capping enzyme-like	XP_037778480.1	Penaeus monodon
SEQ_11004	146.796	112.994	95.0412	74.7436	61.3387	80.7674	104.238	66.7884	80.8522	87.4014	50.2478	66.2521	cluster 5	7SK snRNA methylphosphate capping enzyme-like	XP_037778480.1	Penaeus monodon
SEQ_28033	27.1008	21.8059	7.72693	534.45	656.575	730.664	631.507	714.635	729.855	585.386	585.889	738.711	cluster 5	Acidic mammalian chitinase-like isoform X1	XP_037802752.1	Penaeus monodon
SEQ_2482	1478.13	2127.07	1583.25	831.44	859.994	941.974	1276.04	1341.49	1157.06	841.493	1049.17	821.526	cluster 5	Actin, muscle-like	XP_037802934.1	Penaeus monodon
SEQ_2709	2.2584	0	4.63616	3.96869	5.63315	5.63494	3.47459	6.67884	0	0	6.02973	8.83362	cluster 5	Actin-like	XP_037802652.1	Penaeus monodon
SEQ_5657	203.256	139.756	79.5873	76.7279	59.461	69.4976	92.9454	73.4672	115.815	107.727	93.4608	110.42	cluster 5	Actin-like protein 6B	XP_037780636.1	Penaeus monodon
SEQ_26199	63.2353	55.506	40.18	66.8062	76.3604	75.1325	185.022	138.347	158.427	71.1407	93.4608	86.1278	cluster 5	Actin-related protein 8-like	XP_037795530.1	Penaeus monodon
SEQ_8117	427.967	398.453	339.212	253.335	251.614	213.188	317.057	379.74	374.761	333.345	316.561	299.239	cluster 5	Activating signal cointegrator 1 complex subunit 3-like	XP_037799293.1	Penaeus monodon
SEQ_28305	25.9716	37.6648	20.09	52.9158	31.2953	53.5319	51.2502	86.8249	36.0557	120.939	88.4361	118.15	cluster 5	Acyl-coenzyme A thioesterase 1-like	XP_037800500.1	Penaeus monodon
SEQ_14287	200.998	134.8	253.443	103.186	126.433	130.543	197.183	256.658	233.816	192.08	188.932	205.382	cluster 5	Adenylosuccinate synthetase isozyme 1 B-like	XP_037799382.1	Penaeus monodon
SEQ_13096	379.412	169.491	106.632	205.049	176.505	216.945	347.459	249.025	404.261	314.035	209.031	259.487	cluster 5	Afadin- and alpha-actinin-binding protein-like	XP_037788393.1	Penaeus monodon
SEQ_5526	2.2584	1.98236	1.54539	2.64579	1.25181	1.87831	12.1611	19.0824	10.926	10.163	38.1883	26.5008	cluster 5	Alpha-(1,3)-fucosyltransferase 10-like	XP_037794347.1	Penaeus monodon
SEQ_17479	37815.8	49097	25897.6	24650.8	28418	31488	26412.1	36060.9	33463	18413.2	23694.8	20980.9	cluster 5	Alpha-2-macroglobulin receptor-associated protein-like	XP_037781468.1	Penaeus monodon
SEQ_10708	980.147	909.901	659.88	1062.29	1054.65	1097.87	1275.18	1180.25	1090.41	919.748	864.262	862.382	cluster 5	Anaphase-promoting complex subunit 1-like	XP_037772645.1	Penaeus monodon
SEQ_5301	101.628	142.73	128.267	87.3111	97.0153	100.49	78.1783	58.2013	53.5372	97.5644	119.59	117.045	cluster 5	Anaphase-promoting complex subunit 2-like	XP_037775203.1	Penaeus monodon
SEQ_2205	49.6849	43.6118	78.042	66.1448	60.0869	67.6193	66.0173	76.3296	76.4818	151.428	149.738	156.797	cluster 5	Anaphase-promoting complex subunit 4-like	XP_037779619.1	Penaeus monodon
SEQ_27660	1113.39	870.254	815.191	535.773	540.782	617.965	646.274	606.82	643.54	516.278	585.889	583.019	cluster 5	Angio-associated migratory cell protein-like	XP_037794414.1	Penaeus monodon
SEQ_22845	15.8088	13.8765	16.9992	14.5519	21.2808	30.053	12.1611	13.3577	10.926	14.2281	12.0595	17.6672	cluster 5	Anillin-like	XP_037799219.1	Penaeus monodon
SEQ_22846	942.884	931.707	741.012	1525.96	1564.14	1783.46	1242.17	1095.33	1095.87	686	924.559	962.864	cluster 5	Anillin-like	XP_037799219.1	Penaeus monodon
SEQ_8452	435.872	576.866	906.368	1198.54	1024.61	902.529	620.215	576.288	527.724	765.271	711.508	710.002	cluster 5	Anillin-like	XP_037799219.1	Penaeus monodon
SEQ_13573	173.897	164.536	244.171	222.908	217.189	191.588	118.136	130.714	101.612	75.2059	108.535	110.42	cluster 5	Anillin-like	XP_037799219.1	Penaeus monodon
SEQ_4715	234.874	227.971	256.534	248.043	188.397	170.926	354.408	312.951	250.205	257.123	259.278	336.782	cluster 5	Anillin-like	XP_037799219.1	Penaeus monodon
SEQ_5890	2521.51	2453.17	3815.56	3681.62	3413.69	3266.39	2580.75	2475.94	2268.23	2310.04	2368.68	2581.62	cluster 5	Anillin-like	XP_037799219.1	Penaeus monodon
SEQ_16364	1384.4	1090.3	778.102	928.011	886.908	1144.83	816.529	774.745	752.799	611.81	640.157	654.792	cluster 5	Ankyrin repeat and SOCS box protein 13-like isoform X1	XP_037795160.1	Penaeus monodon
SEQ_16049	138.892	113.985	51.7704	79.3737	73.2309	93.9156	105.106	50.5683	126.741	63.0103	63.3122	72.8773	cluster 5	Anoctamin-1-like	XP_037794394.1	Penaeus monodon
SEQ_2602	1839.47	1782.14	1262.58	844.007	904.433	1106.33	1626.11	1568.57	1760.17	1508.18	1412.97	1531.53	cluster 5	Apoptosis inhibitor 5-like	XP_037785063.1	Penaeus monodon
SEQ_15237	76.7857	112.994	150.675	201.08	224.7	155.9	200.658	206.09	120.186	337.41	321.586	271.634	cluster 5	Arf-GAP with coiled-coil, ANK repeat and PH domain-containing protein 2-like isoform X2	XP_037798715.1	Penaeus monodon
SEQ_18801	0	9.91178	14.6812	5.29158	8.13677	9.39156	8.68648	3.81648	10.926	16.2607	5.02478	4.41681	cluster 5	Arginase, hepatic-like	XP_037802133.1	Penaeus monodon
SEQ_23275	71.1397	48.5677	12.3631	80.0352	48.1947	93.9156	101.632	59.1554	75.3892	24.3911	26.1288	26.5008	cluster 5	Ataxin-10-likeisoform X3	XP_027218944.1	Litopenaeus vannamei
SEQ_23276	216.807	120.924	136.767	102.524	88.8785	165.292	152.882	64.8801	191.204	125.004	99.4906	96.0656	cluster 5	Ataxin-10-likeisoform X3	XP_027218944.1	Litopenaeus vannamei
SEQ_7910	678.65	462.88	445.844	449.123	436.882	532.502	345.722	383.556	388.964	331.312	265.308	345.615	cluster 5	ATP synthase mitochondrial F1 complex assembly factor 2-like	XP_037802560.1	Penaeus monodon
SEQ_21965	4357.59	4869.66	3291.67	2053.13	2402.85	2961.16	383.942	466.564	249.112	109.76	226.115	59.6269	cluster 5	ATP-dependent DNA helicase DDX11-like	XP_037791416.1	Penaeus monodon
SEQ_10311	597.348	513.43	397.937	416.712	429.371	509.962	691.444	520.949	640.262	700.228	630.107	601.79	cluster 5	ATP-dependent DNA helicase Q1-like	XP_037793066.1	Penaeus monodon
SEQ_5129	115.179	89.206	94.2685	62.1761	63.2164	45.0795	16.5043	47.706	37.1483	46.7496	47.2329	14.3546	cluster 5	ATP-dependent RNA helicase DDX24-like	XP_037774640.1	Penaeus monodon
SEQ_9320	1799.95	1867.38	2111.77	1649.65	1573.53	1279.13	1393.31	1435	1478.28	2508.22	1706.41	1831.87	cluster 5	ATP-dependent RNA helicase DDX42-like isoform X2	XP_037795998.1	Penaeus monodon
SEQ_28947	13.5504	7.92942	16.2265	12.5675	21.9067	12.209	12.1611	2.86236	16.389	24.3911	10.0496	9.93782	cluster 5	ATP-dependent RNA helicase DDX55-like	XP_037796632.1	Penaeus monodon
SEQ_6193	13.5504	11.8941	10.045	175.945	236.592	210.371	351.803	483.739	456.705	228.667	333.645	271.634	cluster 5	ATP-dependent RNA helicase DDX55-like	XP_037796632.1	Penaeus monodon
SEQ_24653	0	3.96471	3.09077	2.64579	2.50362	3.75663	20.8476	16.22	19.6667	42.6844	52.2577	47.4807	cluster 5	ATP-dependent RNA helicase DHX8-like	XP_037805060.1	Penaeus monodon
SEQ_24654	18.0672	9.91178	4.63616	6.61448	3.75543	1.87831	0	3.81648	2.18519	6.09777	2.00991	0	cluster 5	ATP-dependent RNA helicase DHX8-like	XP_037805060.1	Penaeus monodon
SEQ_17969	0	0	0	4.63013	2.50362	0	6.94919	9.54119	6.55558	4.06518	28.1387	19.8756	cluster 5	ATP-dependent RNA helicase DHX8-like	XP_037805060.1	Penaeus monodon
SEQ_1312	112.92	170.483	106.632	202.403	194.031	142.752	266.675	240.438	148.593	314.035	321.586	257.279	cluster 5	ATP-dependent RNA helicase HAS1-like	XP_037790353.1	Penaeus monodon
SEQ_5543	108.403	176.43	168.447	36.3796	36.3025	33.8096	300.552	415.996	372.576	205.292	225.11	329.052	cluster 5	AUGMIN subunit 3-like isoform X1	XP_037787295.1	Penaeus monodon
SEQ_15114	63.2353	48.5677	30.135	236.137	254.118	419.803	246.696	142.164	145.315	6.09777	7.03469	7.72941	cluster 5	B(0,+)-type amino acid transporter 1-like	XP_037800284.1	Penaeus monodon
SEQ_8013	13.5504	13.8765	12.3631	62.1761	56.3315	55.4102	421.294	651.664	473.094	1262.24	1125.55	1482.94	cluster 5	Balbiani ring protein 3-like	XP_037795742.1	Penaeus monodon
SEQ_29127	110.662	55.506	50.225	31.7495	21.2808	39.4446	77.3097	81.1001	74.2966	26.4237	43.2131	68.4605	cluster 5	Basicleucine zipper and W2 domain-containing protein 1-like isoform X2	XP_027228031.1	Litopenaeus vannamei
SEQ_15769	49.6849	81.2766	86.5416	53.5773	28.1657	42.262	17.373	27.6695	24.0371	20.3259	10.0496	13.2504	cluster 5	B-cell CLL/lymphoma 6 member B protein-like isoform X1	XP_037797544.1	Penaeus monodon
SEQ_29260	1131.46	503.518	729.422	496.086	597.739	692.158	738.351	866.34	1121	660.592	653.221	502.412	cluster 5	B-cell CLL/lymphoma 6 member B protein-like isoform X1	XP_037797544.1	Penaeus monodon
SEQ_11475	2057.41	1456.04	1207.72	1760.11	1799.48	2018.25	1013.71	908.322	1046.71	409.567	469.314	514.558	cluster 5	B-cell CLL/lymphoma 6 member B protein-like isoform X1	XP_037797544.1	Penaeus monodon
SEQ_2334	2.2584	0	3.09077	1.98434	2.50362	0	1.7373	3.81648	8.74077	0	4.01982	6.62521	cluster 5	B-cell CLL/lymphoma 6 member B protein-like isoform X1	XP_037797544.1	Penaeus monodon
SEQ_10261	18.0672	0	6.95423	6.61448	1.25181	1.87831	5.21189	0	0	2.03259	4.01982	0	cluster 5	Beta-catenin-like protein 1	XP_037796261.1	Penaeus monodon
SEQ_13138	301.497	431.162	473.661	859.221	943.239	824.579	612.397	726.085	786.67	527.457	500.468	410.763	cluster 5	Beta-catenin-like protein 1	XP_037796261.1	Penaeus monodon
SEQ_28191	29.3592	24.7794	3.09077	22.4892	18.1513	16.9048	19.1103	9.54119	13.1112	12.1955	12.0595	8.83362	cluster 5	Biorientationof chromosomes in cell division protein 1-like 1 isoform X2	XP_027212884.1	Litopenaeus vannamei
SEQ_25051	816.413	446.03	414.936	287.73	304.19	360.636	383.074	284.328	481.835	203.259	213.051	282.676	cluster 5	Borealin-like isoform X1	XP_037792626.1	Penaeus monodon
SEQ_32757	124.212	210.13	139.857	500.055	701.014	841.484	723.584	915.955	1031.41	356.72	413.037	555.414	cluster 5	Box C/D snoRNA protein 1-like	XP_037777185.1	Penaeus monodon
SEQ_4845	22.584	10.903	29.3623	109.139	110.159	135.239	119.005	166.017	179.186	184.966	222.095	159.005	cluster 5	BRCA1-Acomplex subunit Abraxas 1-like	XP_027210261.1	Litopenaeus vannamei
SEQ_33127	6.77521	1.98236	6.18154	9.26027	4.38134	21.6006	5.21189	13.3577	37.1483	8.13037	20.0991	13.2504	cluster 5	Broad-complex core protein isoforms 1/2/3/4/5-like isoform X2	XP_037795357.1	Penaeus monodon
SEQ_27642	22.584	3.96471	2.31808	8.59882	0.625905	6.57409	7.81783	5.72472	5.46298	8.13037	6.02973	9.93782	cluster 5	Bromodomain adjacent to zinc finger domain protein 2B-like	XP_037804422.1	Penaeus monodon
SEQ_20381	2.2584	3.96471	6.18154	11.9061	7.51086	11.2699	10.4238	0	6.55558	96.5481	60.2973	56.3143	cluster 5	Bromodomain adjacent to zinc finger domain protein 2B-like	XP_037804422.1	Penaeus monodon
SEQ_20937	216.807	239.865	122.085	275.824	326.097	403.837	364.832	341.575	374.761	334.361	463.284	478.119	cluster 5	Bromodomain-containing protein 3-like	XP_037786132.1	Penaeus monodon
SEQ_20941	24.8424	9.91178	7.72693	1.3229	1.25181	0	0	0	6.55558	0	0	6.62521	cluster 5	Bromodomain-containing protein 3-like	XP_037786132.1	Penaeus monodon
SEQ_20943	9.03361	9.91178	7.72693	3.96869	1.25181	1.87831	0	0	0	0	4.01982	4.41681	cluster 5	Bromodomain-containing protein 3-like	XP_037786132.1	Penaeus monodon
SEQ_20944	18.0672	23.7883	6.18154	1.3229	5.00724	9.39156	13.8984	5.72472	15.2964	2.03259	2.00991	0	cluster 5	Bromodomain-containing protein 3-like	XP_037786132.1	Penaeus monodon
SEQ_20946	2.2584	3.96471	0	30.4266	19.4031	31.9313	1.7373	5.72472	2.18519	4.06518	2.00991	0	cluster 5	Bromodomain-containing protein 3-like	XP_037786132.1	Penaeus monodon
SEQ_11899	1689.29	1348.99	1572.43	1427.4	1338.19	1437.85	1907.55	1617.23	1661.84	1228.7	1270.26	1254.37	cluster 5	Bromodomain-containing protein 3-like	XP_037786132.1	Penaeus monodon
SEQ_1206	614.286	574.883	611.2	550.986	499.472	487.422	548.117	353.024	472.002	465.463	432.131	428.43	cluster 5	Bromodomain-containing protein 3-like	XP_037786132.1	Penaeus monodon
SEQ_5928	29.3592	29.7353	40.18	11.9061	13.144	15.0265	5.21189	11.4494	4.37039	8.13037	12.0595	11.042	cluster 5	Bromodomain-containing protein 3-like	XP_037786132.1	Penaeus monodon
SEQ_12960	5.64601	0.991178	1.54539	5.29158	8.13677	10.3307	3.47459	1.90824	0	0	0	2.2084	cluster 5	Bromodomain-containing protein 7-like isoform X1	XP_037778761.1	Penaeus monodon
SEQ_5190	80.1733	105.065	108.177	71.4364	66.9719	66.6801	72.9664	53.4307	55.7224	65.0429	68.337	83.9193	cluster 5	Bromodomain-containing protein 7-like isoform X2	XP_037778762.1	Penaeus monodon
SEQ_27681	1236.48	951.531	591.11	600.595	570.826	737.238	745.3	685.058	729.855	359.769	499.463	557.622	cluster 5	Bystin-like	XP_027223428.1	Litopenaeus vannamei
SEQ_17462	0	0	0	0	0	0	0	0	0	380.095	596.943	1841.81	cluster 5	Calcium uptake protein 1 homolog, mitochondrial-like	XP_037804872.1	Penaeus monodon
SEQ_24761	612.027	526.315	621.245	501.377	531.394	517.475	601.973	460.84	569.243	600.631	488.408	509.037	cluster 5	Calcium-responsive transcription factor-like isoform X1	XP_037791033.1	Penaeus monodon
SEQ_26621	5.64601	1.98236	1.54539	4.63013	4.38134	1.87831	13.0297	17.1741	2.18519	44.717	35.1734	22.084	cluster 5	Calcyclin-bindingprotein-like	XP_027230189.1	Litopenaeus vannamei
SEQ_25642	0	29.7353	74.1785	9.26027	26.288	20.6614	27.7967	123.081	45.8891	45.7333	84.4162	70.6689	cluster 5	Carbohydrate sulfotransferase 14-like	XP_037791635.1	Penaeus monodon
SEQ_31466	35.0053	15.8588	8.49962	17.1976	26.288	43.2012	98.1572	101.137	114.723	56.9126	74.3667	89.4404	cluster 5	CarboxypeptidaseQ-like	XP_027211142.1	Litopenaeus vannamei
SEQ_31467	152.442	241.847	295.169	224.892	288.542	231.972	160.7	250.933	154.056	176.835	244.204	175.568	cluster 5	CarboxypeptidaseQ-like	XP_027211142.1	Litopenaeus vannamei
SEQ_17956	99.3698	61.453	98.132	74.7436	74.4827	66.6801	103.369	66.7884	93.9633	87.4014	122.605	112.629	cluster 5	Caspase 4	AGL61584.1	Penaeus vannamei
SEQ_5981	155.83	173.456	142.948	156.763	137.073	182.196	290.128	302.456	296.094	441.072	462.279	525.6	cluster 5	Catenin delta-2	XP_027209921.1	Litopenaeus vannamei
SEQ_1413	36.1345	85.2413	64.1335	70.1135	65.72	71.3759	81.6529	47.706	65.5558	83.3362	100.496	61.8353	cluster 5	CD2antigen cytoplasmic tail-binding protein 2 homolog	XP_027210497.1	Litopenaeus vannamei
SEQ_26609	628.965	712.657	901.732	371.734	466.925	603.877	245.827	348.254	299.372	230.699	260.283	226.361	cluster 5	CDAN1-interacting nuclease 1-like isoform X1	XP_037803199.1	Penaeus monodon
SEQ_7543	111.791	118.941	115.131	134.274	125.807	134.299	17.373	35.3024	13.1112	69.1081	78.3865	87.232	cluster 5	CDK5RAP1-like protein	XP_037801251.1	Penaeus monodon
SEQ_6292	669.617	894.042	1852.92	2272.73	2082.39	1579.66	1419.37	1976.94	1505.6	2291.75	2204.87	2223.86	cluster 5	CDK5RAP1-like protein	XP_037801251.1	Penaeus monodon
SEQ_14524	124.212	107.047	84.9962	30.4266	26.288	40.3837	86.8648	92.5496	119.093	87.4014	88.4361	69.5647	cluster 5	Cell cycle checkpoint protein RAD17-like	XP_037799696.1	Penaeus monodon
SEQ_5075	234.874	220.041	184.674	90.6183	81.9936	55.4102	160.7	104.953	148.593	67.0755	59.2924	50.7933	cluster 5	Cell division control protein 45 homolog	XP_037802078.1	Penaeus monodon
SEQ_25148	0	0.991178	0	7.93737	1.25181	1.87831	17.373	41.9813	13.1112	69.1081	84.4162	75.0857	cluster 5	Cell division control protein 48-like	XP_037789486.1	Penaeus monodon
SEQ_3577	296.98	289.424	332.258	361.151	400.579	318.374	249.302	155.521	169.353	285.579	231.14	263.904	cluster 5	Cell division cycle protein 16 homolog	XP_037790277.1	Penaeus monodon
SEQ_8577	11.292	7.92942	12.3631	83.3424	100.145	101.429	233.666	517.133	246.927	260.172	446.2	468.182	cluster 5	Cell division cycle protein 27 homolog isoform X2	XP_037804473.1	Penaeus monodon
SEQ_5540	0	0	0	1.3229	0	0	224.98	182.237	101.612	123.988	157.778	121.462	cluster 5	Cellcycle checkpoint control protein RAD9A-like	XP_027215813.1	Litopenaeus vannamei
SEQ_31853	1029.83	1279.61	1746.29	1009.37	1189.85	1163.61	490.786	663.113	449.057	165.656	261.288	283.78	cluster 5	Centromere protein J-like	XP_037803148.1	Penaeus monodon
SEQ_10948	876.261	741.401	582.61	767.941	696.007	744.751	702.736	480.876	600.928	601.647	522.577	588.54	cluster 5	Centromere protein J-like	XP_037803148.1	Penaeus monodon
SEQ_31690	0	0	0	1.3229	2.50362	1.87831	1.7373	1.90824	0	68.0918	39.1933	40.8555	cluster 5	Centromere/kinetochore protein zw10 homolog	XP_037785228.1	Penaeus monodon
SEQ_22849	137.763	162.553	83.4508	223.569	272.895	406.655	81.6529	93.5037	202.13	280.498	502.478	462.661	cluster 5	Centromere-associatedprotein E-like	XP_027221305.1	Litopenaeus vannamei
SEQ_19089	1007.25	946.575	711.65	463.675	435.004	555.981	324.874	269.062	395.52	241.878	197.976	193.235	cluster 5	Centrosomal protein of 76 kDa-like	XP_037796654.1	Penaeus monodon
SEQ_19090	269.879	268.609	186.219	1496.86	1692.45	2093.38	1939.69	2405.34	2753.34	1772.42	3024.92	2347.53	cluster 5	Centrosomal protein of 76 kDa-like	XP_037796654.1	Penaeus monodon
SEQ_17585	2.2584	0	0	1.3229	3.75543	0	6.94919	1.90824	9.83337	16.2607	6.02973	8.83362	cluster 5	C-factor-like	XP_037799494.1	Penaeus monodon
SEQ_19135	149.055	145.703	209.4	173.299	167.743	154.022	115.53	86.8249	97.2411	137.2	118.585	106.003	cluster 5	C-factor-like	XP_037799494.1	Penaeus monodon
SEQ_19129	6.77521	9.91178	6.18154	0	8.76267	5.63494	5.21189	20.9906	24.0371	10.163	12.0595	8.83362	cluster 5	Chaoptin-like	XP_037775201.1	Penaeus monodon
SEQ_19130	28.23	49.5589	100.45	46.3013	34.4248	26.2964	6.94919	34.3483	26.2223	56.9126	22.109	22.084	cluster 5	Chaoptin-like	XP_037775201.1	Penaeus monodon
SEQ_26467	47.4265	31.7177	25.4989	10.5832	12.5181	15.0265	38.2205	40.073	48.0743	6.09777	45.223	44.1681	cluster 5	Chargedmultivesicular body protein 3-like isoform X2	XP_027222498.1	Litopenaeus vannamei
SEQ_27587	0	0	0	5.29158	3.12953	0.939156	6.08054	1.90824	12.0186	37.6029	44.218	43.0639	cluster 5	Chitin deacetylase 1-like	XP_037781727.1	Penaeus monodon
SEQ_10365	186.318	126.871	145.266	111.785	81.3677	80.7674	83.3902	100.183	93.9633	44.717	77.3816	57.4185	cluster 5	Chitin deacetylase 1-like	XP_037779629.1	Penaeus monodon
SEQ_19493	1409.24	1133.91	1006.82	4412.52	6267.19	7380.83	6378.48	7671.12	12213	1476.68	1378.8	1686.12	cluster 5	Chromatin assembly factor 1 p55 subunit-like	XP_037787299.1	Penaeus monodon
SEQ_6258	507.012	465.854	822.918	509.976	560.811	446.099	492.524	632.581	538.65	572.174	664.275	648.167	cluster 5	Chromatin assembly factor 1 p55 subunit-like	XP_037787299.1	Penaeus monodon
SEQ_13728	1038.87	709.683	594.201	621.099	570.2	663.983	595.893	534.307	638.077	595.549	632.117	728.773	cluster 5	Chromatin-remodeling complex ATPase chain Iswi-like	XP_037787717.1	Penaeus monodon
SEQ_13739	380.541	277.53	207.854	498.732	478.192	595.425	482.1	378.785	352.909	429.893	464.289	506.829	cluster 5	Chromatin-remodeling complex ATPase chain Iswi-like	XP_037787717.1	Penaeus monodon
SEQ_24832	103.887	138.765	295.941	152.133	172.75	140.873	88.6021	110.678	91.7781	150.412	134.664	139.129	cluster 5	Chromodomain-helicase-DNA-bindingprotein 7-like	XP_027207438.1	Litopenaeus vannamei
SEQ_30250	167.122	212.112	202.445	142.873	199.038	149.326	223.243	319.63	333.242	217.487	254.254	276.05	cluster 5	Chromodomain-helicase-DNA-bindingprotein 7-like	XP_027207438.1	Litopenaeus vannamei
SEQ_24689	824.317	1024.88	729.422	540.403	551.423	524.049	600.236	747.075	499.317	372.981	392.938	358.866	cluster 5	Cilia- and flagella-associated protein 251-like	XP_037792401.1	Penaeus monodon
SEQ_28380	6.77521	9.91178	13.9085	27.7808	42.5616	41.3229	20.8476	11.4494	19.6667	31.5052	24.1189	24.2924	cluster 5	Cilia- and flagella-associated protein 58-like	XP_037797791.1	Penaeus monodon
SEQ_22753	35.0053	17.8412	10.8177	101.202	107.656	97.6723	100.763	41.0271	99.4263	46.7496	27.1338	22.084	cluster 5	Cleavage and polyadenylation specificity factor subunit 3-like	XP_037785154.1	Penaeus monodon
SEQ_7462	2.2584	11.8941	4.63616	10.5832	8.76267	11.2699	15.6357	15.2659	17.4815	40.6518	24.1189	33.1261	cluster 5	Cleavage and polyadenylation specificity factor subunit 3-like	XP_037785154.1	Penaeus monodon
SEQ_14419	570.247	538.21	866.961	1014.66	1052.15	905.347	322.268	395.96	378.039	491.887	433.136	428.43	cluster 5	Cleavage and polyadenylation specificity factor subunit 3-like	XP_037785154.1	Penaeus monodon
SEQ_18789	47.4265	87.2237	83.4508	66.1448	71.3532	93.9156	64.28	41.0271	61.1854	48.7822	40.1982	41.9597	cluster 5	Cleavage and polyadenylation specificity factor subunit 4-like	XP_037790480.1	Penaeus monodon
SEQ_14514	275.525	253.742	232.58	198.434	194.657	212.249	173.73	197.503	217.427	201.227	223.1	225.257	cluster 5	Cleavage stimulation factor subunit 1-like	XP_037792723.1	Penaeus monodon
SEQ_29879	1460.06	932.698	950.412	912.137	779.252	830.214	869.517	802.414	815.077	847.591	620.057	737.607	cluster 5	Cleavageand polyadenylation specificity factor subunit 1-like	XP_027209566.1	Litopenaeus vannamei
SEQ_25120	3713.94	3124.19	2365.21	3086.32	2707.67	2963.04	5368.25	4260.14	4279.7	2451.31	2922.41	2757.19	cluster 5	Clusterin-associated protein 1-like	XP_037790892.1	Penaeus monodon
SEQ_3291	62.1061	65.4177	50.225	44.9785	46.9429	61.9843	101.632	74.4213	74.2966	63.0103	57.2825	75.0857	cluster 5	Coagulation factor IX-like	XP_037798354.1	Penaeus monodon
SEQ_16600	553.309	474.774	462.07	36.3796	47.5688	57.2885	54.7248	59.1554	96.1485	58.9452	55.2725	106.003	cluster 5	COBWdomain-containing protein 1-like	XP_027209303.1	Litopenaeus vannamei
SEQ_16601	0	0	3.09077	15.8747	11.8922	18.7831	75.5724	97.3202	107.074	351.638	231.14	369.908	cluster 5	COBWdomain-containing protein 1-like	XP_027209303.1	Litopenaeus vannamei
SEQ_24012	210.032	208.147	211.718	218.939	258.499	216.945	143.327	224.218	181.371	225.618	219.08	246.237	cluster 5	Coiled-coil and C2 domain-containing protein 2A-like	XP_037790827.1	Penaeus monodon
SEQ_25274	9.03361	6.93824	6.18154	15.2133	30.0435	15.0265	12.1611	15.2659	26.2223	30.4889	13.0644	30.9177	cluster 5	Coiled-coil domain-containing protein 130 homolog	XP_037801387.1	Penaeus monodon
SEQ_19475	408.771	384.577	296.714	246.72	252.866	288.321	160.7	197.503	187.927	148.379	169.837	183.298	cluster 5	Coiled-coil domain-containing protein 134-like	XP_037802402.1	Penaeus monodon
SEQ_25651	31.6177	33.7	20.09	13.229	3.75543	9.39156	8.68648	11.4494	13.1112	0	8.03964	4.41681	cluster 5	Coiled-coil domain-containing protein 77-like isoform X1	XP_037778587.1	Penaeus monodon
SEQ_11754	56.4601	33.7	21.6354	96.5714	59.461	108.003	255.383	244.255	308.112	1284.6	1102.44	1301.85	cluster 5	Coiled-coildomain-containing protein 12-like	XP_027215360.1	Litopenaeus vannamei
SEQ_4993	1377.63	1359.9	1341.39	857.236	909.44	881.868	1064.09	912.138	961.485	880.112	853.207	810.484	cluster 5	Condensin complex subunit 2-like, partial	XP_037790657.1	Penaeus monodon
SEQ_4650	516.045	607.592	546.294	707.749	607.128	688.402	820.873	984.651	826.003	708.358	744.672	781.775	cluster 5	Condensin-2 complex subunit D3-like	XP_037790958.1	Penaeus monodon
SEQ_27306	47.4265	50.5501	139.085	39.6869	61.3387	61.9843	25.1908	58.2013	51.3521	66.0592	92.4559	75.0857	cluster 5	Condensin-2 complex subunit H2-like	XP_037787302.1	Penaeus monodon
SEQ_4834	36.1345	50.5501	40.18	26.4579	25.0362	29.1138	19.9789	28.6236	39.3335	38.6192	24.1189	41.9597	cluster 5	Condensin-2complex subunit G2-like isoform X1	XP_027209717.1	Litopenaeus vannamei
SEQ_13738	635.741	421.251	243.398	345.276	314.204	365.332	460.384	402.638	505.872	430.909	322.591	387.575	cluster 5	Condensin-2complex subunit G2-like isoform X2	XP_027209719.1	Litopenaeus vannamei
SEQ_24033	301.497	368.718	303.668	161.393	147.088	126.786	47.7756	35.3024	45.8891	10.163	4.01982	8.83362	cluster 5	Condensin-2complex subunit G2-like isoform X3	XP_027209720.1	Litopenaeus vannamei
SEQ_18489	1443.12	2183.56	2729.15	3064.49	3176.47	2698.2	5946.77	5944.16	4826	3840.58	6181.48	4278.78	cluster 5	COP9 signalosome complex subunit 6-like	XP_037772442.1	Penaeus monodon
SEQ_29239	94.853	63.4354	43.2708	174.622	120.8	128.664	186.759	150.751	190.112	75.2059	70.3469	85.0235	cluster 5	COP9signalosome complex subunit 3-like	XP_027234711.1	Litopenaeus vannamei
SEQ_3939	49.6849	72.356	134.449	100.54	88.8785	92.0373	44.3011	62.0178	37.1483	28.4563	32.1586	17.6672	cluster 5	Coronin-7-like	XP_037794213.1	Penaeus monodon
SEQ_33224	6.77521	5.94707	0	13.8904	8.76267	7.51325	3.47459	3.81648	8.74077	12.1955	14.0694	8.83362	cluster 5	Corticotropin-releasing factor receptor 2-like	XP_037802606.1	Penaeus monodon
SEQ_29838	106.145	93.1707	93.4958	249.366	185.894	206.614	370.913	231.851	280.797	176.835	174.862	170.047	cluster 5	Crossover junction endonuclease EME1-like	XP_037785836.1	Penaeus monodon
SEQ_804	2.2584	3.96471	6.18154	9.26027	7.51086	7.51325	5.21189	11.4494	4.37039	6.09777	8.03964	2.2084	cluster 5	Cryptochrome-2-like	XP_037792441.1	Penaeus monodon
SEQ_6164	15.8088	13.8765	7.72693	26.4579	31.9212	9.39156	31.2713	23.853	16.389	38.6192	26.1288	24.2924	cluster 5	Cryptochrome-2-like	XP_037792441.1	Penaeus monodon
SEQ_7573	2.2584	1.98236	0	10.5832	7.51086	1.87831	10.4238	7.63296	4.37039	52.8474	60.2973	35.3345	cluster 5	CWF19-like protein 1	XP_037790413.1	Penaeus monodon
SEQ_7694	774.632	618.495	465.934	566.861	762.353	900.651	1068.44	1212.69	1264.13	278.465	399.972	447.202	cluster 5	CWF19-like protein 2	XP_037796680.1	Penaeus monodon
SEQ_29799	94.853	31.7177	40.18	68.7906	57.5833	102.368	160.7	103.045	180.278	483.757	324.601	477.015	cluster 5	CWF19-like protein 2	XP_037778753.1	Penaeus monodon
SEQ_16866	1977.23	1337.1	893.233	2565.76	1961.59	2168.51	2950.8	1862.44	2429.94	1849.66	1617.98	1594.47	cluster 5	Cyclic AMP-dependent transcription factor ATF-5-like	XP_037798570.1	Penaeus monodon
SEQ_27571	29.3592	11.8941	3.09077	4.63013	1.25181	1.87831	17.373	13.3577	8.74077	12.1955	10.0496	17.6672	cluster 5	Cyclin-dependent kinase 12-like	XP_037777429.1	Penaeus monodon
SEQ_8896	49.6849	49.5589	23.1808	6.61448	1.25181	13.1482	5.21189	0	0	4006.24	5023.77	4727.09	cluster 5	Cyclin-dependent kinase 1-like	XP_037798331.1	Penaeus monodon
SEQ_17388	2827.52	2137.97	1287.31	1115.2	937.606	1245.32	1689.52	1384.43	1763.45	851.656	795.925	804.963	cluster 5	Cyclin-dependent kinase 7-like	XP_037788759.1	Penaeus monodon
SEQ_15656	170.509	116.959	58.7246	58.2074	52.576	62.9235	136.378	68.6966	75.3892	57.9289	60.2973	50.7933	cluster 5	Cyclin-dependent kinase 9-like	XP_037789987.1	Penaeus monodon
SEQ_1487	0	1.98236	16.9992	5.29158	10.0145	1.87831	22.5849	28.6236	6.55558	107.727	92.4559	49.6891	cluster 5	Cyclin-dependent kinase 9-like	XP_037789987.1	Penaeus monodon
SEQ_28601	29.3592	29.7353	52.5431	33.0724	32.5471	30.9922	31.2713	45.7977	41.5187	87.4014	148.733	91.6488	cluster 5	Cyclin-dependent-like kinase 5	XP_037778224.1	Penaeus monodon
SEQ_21284	246.166	144.712	108.177	102.524	128.936	154.022	93.814	75.3754	95.0559	42.6844	46.2279	75.0857	cluster 5	Cytochrome c oxidase assembly protein COX18, mitochondrial-like	XP_037799623.1	Penaeus monodon
SEQ_24558	12.4212	13.8765	20.09	97.8943	174.002	105.186	63.4113	88.7331	48.0743	42.6844	50.2478	44.1681	cluster 5	Cytochrome P450 2L1-like	XP_037802656.1	Penaeus monodon
SEQ_30512	0	5.94707	3.09077	12.5675	18.7772	16.9048	19.9789	57.2472	60.0928	151.428	171.847	182.193	cluster 5	Cytochrome P450 2L1-like	XP_037801028.1	Penaeus monodon
SEQ_30513	126.471	126.871	142.175	175.284	167.117	169.987	195.446	158.384	146.408	243.911	237.169	253.966	cluster 5	Cytochrome P450 2L1-like	XP_037801028.1	Penaeus monodon
SEQ_10014	21.4548	17.8412	33.9985	6.61448	1.25181	7.51325	12.1611	3.81648	2.18519	38.6192	36.1784	61.8353	cluster 5	Cytoplasmic dynein 2 intermediate chain 2-like	XP_037775080.1	Penaeus monodon
SEQ_25618	47.4265	22.7971	16.9992	15.2133	7.51086	28.1747	6.08054	5.72472	17.4815	4.06518	12.0595	13.2504	cluster 5	Cytoplasmic tRNA 2-thiolation protein 1-like	XP_037777542.1	Penaeus monodon
SEQ_11491	29.3592	25.7706	35.5439	47.6242	66.346	80.7674	67.7546	76.3296	52.4446	65.0429	52.2577	38.6471	cluster 5	Cytosolic Fe-S cluster assembly factor narfl-like	XP_037790358.1	Penaeus monodon
SEQ_20565	4.51681	13.8765	22.4081	11.9061	10.6404	28.1747	9.55513	24.8071	38.2409	28.4563	17.0842	22.084	cluster 5	Cytosolic Fe-S cluster assembly factor NUBP2 homolog	XP_037786628.1	Penaeus monodon
SEQ_29427	24.8424	24.7794	35.5439	39.0254	35.6766	15.0265	20.8476	26.7153	10.926	44.717	26.1288	40.8555	cluster 5	DDB1- and CUL4-associated factor 1-like	XP_037788509.1	Penaeus monodon
SEQ_5893	2111.61	1710.77	1099.54	2061.07	1962.21	2246.46	1734.69	1365.34	1696.8	1802.91	1772.74	2028.42	cluster 5	DDB1- and CUL4-associated factor 1-like	XP_037788509.1	Penaeus monodon
SEQ_22235	74.5273	103.082	114.359	95.9099	153.973	119.273	119.873	114.494	101.612	225.618	173.857	159.005	cluster 5	Delta-sarcoglycan-like	XP_037792511.1	Penaeus monodon
SEQ_22236	9.03361	21.8059	33.9985	35.0567	35.0507	22.5398	13.8984	39.1189	26.2223	60.9777	38.1883	34.2303	cluster 5	Delta-sarcoglycan-like	XP_037792511.1	Penaeus monodon
SEQ_1154	88.0777	174.447	200.9	372.395	480.695	519.353	185.891	511.408	192.297	608.761	676.335	659.209	cluster 5	Dentin sialophosphoprotein-like	XP_037803814.1	Penaeus monodon
SEQ_30453	18385.7	16408	13213.8	17832	18357.2	19829.3	14447.4	14232.6	15631.8	18018.9	18405.8	19101.6	cluster 5	Dentin sialophosphoprotein-like	XP_037776081.1	Penaeus monodon
SEQ_8597	51.9433	19.8236	40.9527	15.2133	6.25905	20.6614	12.1611	15.2659	4.37039	18.2933	14.0694	24.2924	cluster 5	Dentin sialophosphoprotein-like	XP_037776081.1	Penaeus monodon
SEQ_11788	37177.8	29829.5	15009.6	15703.4	16671.6	21956.5	22451.1	19746.5	26844	10253.4	12036.3	12119.7	cluster 5	Deoxyuridine 5'-triphosphate nucleotidohydrolase-like	XP_037795607.1	Penaeus monodon
SEQ_25696	38.3929	39.6471	49.4523	48.9471	43.8134	13.1482	22.5849	24.8071	6.55558	12.1955	16.0793	22.084	cluster 5	Diacylglycerol kinase theta-like isoform X1	XP_037796014.1	Penaeus monodon
SEQ_22794	1191.31	1096.24	1388.53	1568.95	1666.16	1864.23	485.574	526.674	534.28	132.118	147.728	133.608	cluster 5	Dihydropteridine reductase	XP_027211770.1	Litopenaeus vannamei
SEQ_22793	72.2689	97.1354	69.5423	75.405	60.0869	58.2277	66.0173	71.559	61.1854	92.4829	94.4658	77.2941	cluster 5	Dihydropteridine reductase-like isoform X1	XP_037776454.1	Penaeus monodon
SEQ_8505	9.03361	9.91178	13.9085	13.229	11.2663	12.209	13.8984	8.58707	2.18519	6.09777	12.0595	0	cluster 5	Discoidin domain-containing receptor 2-like	XP_037797877.1	Penaeus monodon
SEQ_26424	40.6513	65.4177	49.4523	86.6497	70.7273	53.5319	36.4832	40.073	73.204	30.4889	34.1685	50.7933	cluster 5	DNA excision repair protein ERCC-1-like	XP_037801467.1	Penaeus monodon
SEQ_26986	36.1345	53.5236	50.225	72.0978	62.5905	51.6536	126.823	126.898	114.723	105.695	66.327	55.2101	cluster 5	DNA helicase MCM8-like	XP_037797802.1	Penaeus monodon
SEQ_32441	36.1345	46.5854	56.4066	54.2387	60.0869	46.9578	19.1103	28.6236	24.0371	45.7333	57.2825	68.4605	cluster 5	DNA ligase 1-like	XP_037785195.1	Penaeus monodon
SEQ_32442	22.584	29.7353	35.5439	47.6242	60.0869	33.8096	26.0594	34.3483	61.1854	83.3362	39.1933	46.3765	cluster 5	DNA ligase 1-like	XP_037785195.1	Penaeus monodon
SEQ_9516	72.2689	76.3207	135.221	127.659	122.052	102.368	193.709	149.797	149.686	157.526	152.753	173.36	cluster 5	DNA ligase 1-like	XP_037785195.1	Penaeus monodon
SEQ_11485	22.584	13.8765	13.9085	13.229	13.7699	16.9048	19.1103	17.1741	13.1112	10.163	15.0743	17.6672	cluster 5	DNA methyltransferase 1-associated protein 1-like	XP_037798058.1	Penaeus monodon
SEQ_5375	31.6177	61.453	0	234.153	2.50362	9.39156	15.6357	5.72472	20.7593	16.2607	24.1189	50.7933	cluster 5	DNA mismatch repair protein Mlh1-like	XP_037791226.1	Penaeus monodon
SEQ_3954	1259.06	916.84	785.056	710.395	732.935	786.074	807.843	607.774	732.04	626.038	538.656	595.165	cluster 5	DNA polymerase delta catalytic subunit-like isoform X1	XP_037779051.1	Penaeus monodon
SEQ_26524	31.6177	22.7971	42.4981	58.8689	53.2019	37.5663	39.0892	71.559	34.9631	118.907	85.4212	80.6067	cluster 5	DNA polymerase delta subunit 2-like	XP_037785508.1	Penaeus monodon
SEQ_5164	257.458	206.165	234.126	178.591	140.203	241.363	134.64	96.3661	190.112	195.129	152.753	139.129	cluster 5	DNA replication licensing factor mcm7-like	XP_037786811.1	Penaeus monodon
SEQ_10755	1130.33	689.86	518.477	605.225	537.027	587.912	1072.78	705.094	1005.19	577.256	544.686	630.499	cluster 5	DNA topoisomerase 2-like	XP_037793679.1	Penaeus monodon
SEQ_6068	60.9769	111.012	194.719	76.0665	118.296	106.125	104.238	115.448	113.63	156.51	142.704	192.131	cluster 5	DNA topoisomerase 3-beta-1-like	XP_037800873.1	Penaeus monodon
SEQ_11661	125.341	103.082	37.0892	33.0724	55.0797	58.2277	30.4027	28.6236	50.2595	8.13037	34.1685	15.4588	cluster 5	DNA-directed RNA polymerase II subunit RPB3-like	XP_037795769.1	Penaeus monodon
SEQ_3745	113180	94822	55503.3	21934.9	23172.3	28015	13194.8	12948.4	16285.2	4123.11	4762.48	5586.16	cluster 5	DNA-directed RNA polymerase II subunit RPB9-like	XP_037775777.1	Penaeus monodon
SEQ_24191	6.77521	3.96471	26.2716	79.3737	68.2237	65.7409	0	0	0	0	0	0	cluster 5	DNA-directed RNA polymerase III subunit RPC2-like	XP_037801470.1	Penaeus monodon
SEQ_9321	517.174	552.086	717.059	475.581	553.3	585.094	478.625	610.636	557.224	656.527	652.216	643.75	cluster 5	DNA-directed RNA polymerase III subunit RPC2-like	XP_037801470.1	Penaeus monodon
SEQ_26324	133.246	123.897	67.2243	240.106	426.867	519.353	147.67	176.512	275.334	100.613	172.852	184.402	cluster 5	DNA-directed RNA polymerase III subunit RPC3-like	XP_037793279.1	Penaeus monodon
SEQ_8798	871.744	743.383	701.605	1635.1	1663.03	1752.47	1275.18	1389.2	1351.54	1851.69	1724.5	1812	cluster 5	DNA-directed RNA polymerase III subunit RPC4-like isoform X1	XP_037775207.1	Penaeus monodon
SEQ_17922	33.8761	59.4707	69.5423	74.0822	57.5833	73.2542	45.1697	45.7977	22.9445	71.1407	68.337	30.9177	cluster 5	DNA-directed RNA polymerase III subunit RPC6-like	XP_037777660.1	Penaeus monodon
SEQ_2759	31423.4	24140.1	16992.3	19199.8	19886.9	25845.6	15970.1	14957.7	19308.4	16740.4	17114.4	18102.3	cluster 5	DNA-directed RNA polymerases I, II, and III subunit RPABC1	XP_037788262.1	Penaeus monodon
SEQ_3749	37822.6	24627.8	13815	1672.14	2357.16	3319.92	6381.09	6815.27	8133.29	1796.81	1123.54	1311.79	cluster 5	DNA-directed RNA polymerases I, II, and III subunit RPABC3-like isoform X1	XP_037778252.1	Penaeus monodon
SEQ_29237	51.9433	31.7177	6.95423	16.5362	15.6476	23.4789	25.1908	26.7153	36.0557	6.09777	21.1041	15.4588	cluster 5	DnaJ homolog subfamily C member 11-like isoform X1	XP_037801585.1	Penaeus monodon
SEQ_10344	124.212	81.2766	105.086	122.368	99.5189	114.577	60.8054	62.9719	63.3706	93.4992	75.3716	92.753	cluster 5	DnaJ homolog subfamily C member 11-like isoform X2	XP_037801586.1	Penaeus monodon
SEQ_17154	6.77521	5.94707	1.54539	1.3229	3.75543	0	4.34324	5.72472	2.18519	8.13037	4.01982	0	cluster 5	DnaJ homolog subfamily C member 17-like	XP_037797942.1	Penaeus monodon
SEQ_8848	1086.29	1391.61	1193.04	558.262	672.848	615.147	914.687	1223.18	1330.78	840.477	723.568	831.464	cluster 5	Double-strandedRNA-specific editase 1-like	XP_027226449.1	Litopenaeus vannamei
SEQ_966	15.8088	43.6118	55.6339	10.5832	27.5398	6.57409	49.5129	36.2565	24.0371	30.4889	46.2279	28.7093	cluster 5	Double-strandedRNA-specific editase 1-like	XP_027226449.1	Litopenaeus vannamei
SEQ_11292	85.8193	34.6912	27.0442	24.4736	21.2808	31.9313	44.3011	22.8989	49.1669	40.6518	28.1387	17.6672	cluster 5	Double-strandedRNA-specific editase 1-like	XP_027226449.1	Litopenaeus vannamei
SEQ_3354	75.6565	97.1354	124.404	155.44	165.239	93.9156	163.306	149.797	107.074	164.64	169.837	128.087	cluster 5	Double-strandedRNA-specific editase 1-like	XP_027226449.1	Litopenaeus vannamei
SEQ_32087	11.292	7.92942	28.5896	1.98434	19.4031	11.2699	10.4238	7.63296	10.926	20.3259	14.0694	11.042	cluster 5	DTWdomain-containing protein 1-like	XP_027227661.1	Litopenaeus vannamei
SEQ_15258	267.621	233.918	337.667	148.826	172.75	148.387	150.276	161.246	139.852	186.998	193.956	187.714	cluster 5	Dual specificity mitogen-activated protein kinase kinase 4-like	XP_037787265.1	Penaeus monodon
SEQ_24807	308.272	351.868	425.754	273.178	284.787	322.131	363.095	371.152	276.427	344.524	343.695	227.466	cluster 5	Dual specificity protein kinase TTK-like	XP_037787859.1	Penaeus monodon
SEQ_12747	11.292	7.92942	30.9077	10.5832	9.38858	5.63494	4.34324	13.3577	17.4815	36.5866	22.109	11.042	cluster 5	Dyneinassembly factor 5, axonemal-like	XP_027209111.1	Litopenaeus vannamei
SEQ_19326	0	1.98236	4.63616	25.7965	17.5253	22.5398	38.2205	30.5318	41.5187	63.0103	30.1487	57.4185	cluster 5	E3 ubiquitin-protein ligase FANCL-like	XP_037804327.1	Penaeus monodon
SEQ_19327	310.531	550.104	1022.27	544.372	647.812	619.843	514.24	770.928	527.724	1132.15	1109.47	906.55	cluster 5	E3 ubiquitin-protein ligase FANCL-like	XP_037804327.1	Penaeus monodon
SEQ_19328	5.64601	16.85	20.09	11.9061	12.5181	9.39156	7.81783	10.4953	13.1112	34.5541	35.1734	22.084	cluster 5	E3 ubiquitin-protein ligase FANCL-like	XP_037804327.1	Penaeus monodon
SEQ_19329	329.727	285.459	173.083	50.27	63.8423	95.7939	40.8265	38.1648	56.815	10.163	10.0496	33.1261	cluster 5	E3 ubiquitin-protein ligase FANCL-like	XP_037804327.1	Penaeus monodon
SEQ_27554	403.125	439.092	469.024	305.589	309.197	294.895	205.87	247.117	270.964	435.991	320.581	287.093	cluster 5	E3 ubiquitin-protein ligase RNF113A-like	XP_037790433.1	Penaeus monodon
SEQ_5205	45453.8	38019.6	23875.4	24644.9	23277.4	28348.4	27858.4	25462.6	28857.7	14759.7	18044	17562.3	cluster 5	E3 ubiquitin-protein ligase rnf168-like	XP_037805200.1	Penaeus monodon
SEQ_495	10088.3	8385.36	5793.65	3823.83	4358.8	5298.72	4548.24	4251.56	5714.28	2945.22	3208.82	3425.23	cluster 5	E3 ubiquitin-protein ligase Topors-like	XP_037780637.1	Penaeus monodon
SEQ_31259	0	3.96471	0	82.0195	43.1875	50.7144	297.946	191.778	305.927	749.01	1010.99	1066.66	cluster 5	EGF domain-specific O-linked N-acetylglucosamine transferase-like isoform X1	XP_037802644.1	Penaeus monodon
SEQ_31256	11.292	21.8059	14.6812	14.5519	12.5181	6.57409	8.68648	25.7612	15.2964	20.3259	18.0892	6.62521	cluster 5	EGF domain-specific O-linked N-acetylglucosamine transferase-like isoform X2	XP_037802645.1	Penaeus monodon
SEQ_31257	361.345	280.503	333.803	563.554	562.063	615.147	436.93	493.28	461.076	419.73	403.992	438.368	cluster 5	EGF domain-specific O-linked N-acetylglucosamine transferase-like isoform X2	XP_037802645.1	Penaeus monodon
SEQ_15135	4.51681	21.8059	12.3631	5.29158	3.75543	0	10.4238	1.90824	8.74077	6.09777	4.01982	4.41681	cluster 5	EKC/KEOPS complex subunit Tp53rk-like	XP_037775859.1	Penaeus monodon
SEQ_10438	399.737	333.036	333.803	322.125	327.348	403.837	200.658	217.539	244.742	215.455	233.15	245.133	cluster 5	Elongation factor 1-alpha-like	XP_037800561.1	Penaeus monodon
SEQ_11587	4436.63	4496.97	3523.48	1961.19	2298.32	2381.7	2640.69	2975.9	2830.92	2988.93	3439.96	3001.22	cluster 5	Elongation factor 1-alpha-like	XP_037800561.1	Penaeus monodon
SEQ_1370	0	1.98236	23.1808	12.5675	16.8994	15.0265	3.47459	7.63296	8.74077	12.1955	16.0793	8.83362	cluster 5	Elongation factor 1-alpha-like	XP_037800561.1	Penaeus monodon
SEQ_14603	19.1964	13.8765	6.18154	12.5675	15.0217	15.9657	18.2416	14.3118	24.0371	10.163	15.0743	22.084	cluster 5	Elongation factor 1-alpha-like	XP_037800561.1	Penaeus monodon
SEQ_3526	0	0	7.72693	23.8121	40.0579	23.4789	105.975	150.751	71.0188	399.404	302.492	368.803	cluster 5	Elongation factor 1-alpha-like	XP_037800561.1	Penaeus monodon
SEQ_3616	535.242	469.818	577.201	1092.05	1012.09	1008.65	533.35	503.775	374.761	713.44	686.384	588.54	cluster 5	Elongation factor 1-alpha-like	XP_037800561.1	Penaeus monodon
SEQ_6256	160.347	130.835	173.083	193.804	179.009	220.702	114.662	124.99	132.204	99.597	114.565	99.3782	cluster 5	Elongation factor 1-alpha-like	XP_037800561.1	Penaeus monodon
SEQ_19534	31.6177	12.8853	10.8177	25.135	20.029	20.6614	36.4832	54.3848	46.9817	33.5378	34.1685	26.5008	cluster 5	Elongator complex protein 4-like	XP_037788976.1	Penaeus monodon
SEQ_19535	4.51681	5.94707	10.8177	29.1037	32.5471	31.9313	0	17.1741	13.1112	6.09777	4.01982	2.2084	cluster 5	Elongator complex protein 4-like	XP_037788976.1	Penaeus monodon
SEQ_15122	293.592	411.339	768.057	435.894	460.04	386.932	806.105	1101.05	924.337	290.661	465.294	501.308	cluster 5	Endonuclease/exonuclease/phosphatase family domain-containing protein 1-like	XP_037799821.1	Penaeus monodon
SEQ_12983	392.962	404.401	357.757	374.379	372.414	381.297	342.247	270.016	312.483	490.871	377.863	343.407	cluster 5	Enhancerof mRNA-decapping protein 3-like	XP_027208612.1	Litopenaeus vannamei
SEQ_33674	15.8088	19.8236	26.2716	62.1761	75.1086	56.3494	82.5216	86.8249	74.2966	79.2711	86.4262	97.1698	cluster 5	Enoyl-CoA hydratase, mitochondrial-like	XP_037795320.1	Penaeus monodon
SEQ_15242	9.03361	17.8412	10.8177	9.26027	11.2663	9.39156	12.1611	9.54119	6.55558	10.163	14.0694	11.042	cluster 5	ER membrane protein complex subunit 3-like	XP_037805195.1	Penaeus monodon
SEQ_23858	2.2584	3.96471	13.9085	336.015	368.032	397.263	218.899	458.931	207.593	88.4177	133.659	82.8151	cluster 5	Ets DNA-binding protein pokkuri-like isoform X1	XP_037788818.1	Penaeus monodon
SEQ_17261	9.03361	13.8765	41.7254	7.93737	6.25905	3.75663	6.94919	7.63296	4.37039	16.2607	28.1387	13.2504	cluster 5	Eukaryotic initiation factor 4A-III-like	XP_037797453.1	Penaeus monodon
SEQ_31679	2.2584	0	0	15.8747	6.25905	9.39156	12.1611	14.3118	10.926	9.14666	16.0793	22.084	cluster 5	Eukaryotic translation initiation factor 3 subunit C-like	XP_037787231.1	Penaeus monodon
SEQ_31680	63.2353	61.453	71.0877	94.587	97.0153	138.056	50.3816	96.3661	72.1114	141.265	120.595	115.941	cluster 5	Eukaryotic translation initiation factor 3 subunit C-like	XP_037787231.1	Penaeus monodon
SEQ_31267	255.2	491.624	460.525	93.2641	103.274	71.3759	108.581	183.191	187.927	176.835	162.803	136.921	cluster 5	Eukaryotic translation initiation factor 3 subunit G-like	XP_037795972.1	Penaeus monodon
SEQ_29896	48.5557	63.4354	112.813	76.7279	88.8785	68.5584	47.7756	53.4307	26.2223	116.874	94.4658	79.5025	cluster 5	Eukaryotic translation initiation factor 3 subunit H-like	XP_037777578.1	Penaeus monodon
SEQ_29897	63.2353	59.4707	105.859	72.7593	84.4972	49.7753	31.2713	51.5224	41.5187	115.858	89.441	108.212	cluster 5	Eukaryotic translation initiation factor 3 subunit H-like	XP_037777578.1	Penaeus monodon
SEQ_24459	99.3698	136.783	217.127	261.933	368.658	372.845	260.594	382.602	383.501	466.48	403.992	499.099	cluster 5	Eukaryotic translation initiation factor 3 subunit M-like	XP_037795189.1	Penaeus monodon
SEQ_20350	1748	1807.91	1054.73	1485.61	1562.26	1886.76	16225.5	25320.4	20119.1	58347.6	73471.3	74363.6	cluster 5	Evolutionarily conserved signaling intermediate in Toll pathway	XP_037798683.1	Penaeus monodon
SEQ_21733	37.2637	30.7265	74.9512	44.317	24.4103	35.6879	24.3221	21.9447	12.0186	29.4726	28.1387	32.0219	cluster 5	Exosome complex component CSL4-like	XP_037795659.1	Penaeus monodon
SEQ_26061	140.021	141.738	129.04	164.701	147.088	127.725	112.924	80.146	126.741	135.167	115.57	115.941	cluster 5	Exosome complex component RRP45-like	XP_037780535.1	Penaeus monodon
SEQ_20566	6.77521	7.92942	25.4989	17.8591	10.0145	3.75663	3.47459	11.4494	0	27.44	13.0644	22.084	cluster 5	Exosome complex component RRP45-like	XP_037780535.1	Penaeus monodon
SEQ_22070	350.053	438.101	281.26	272.516	252.24	286.443	178.073	172.696	202.13	123.988	156.773	132.504	cluster 5	Exosome complex exonuclease RRP42-like isoform X1	XP_037798339.1	Penaeus monodon
SEQ_22071	22.584	23.7883	20.09	87.9726	153.347	99.5506	87.7335	149.797	205.408	88.4177	88.4361	96.0656	cluster 5	Exosome complex exonuclease RRP42-like isoform X1	XP_037798339.1	Penaeus monodon
SEQ_23174	38.3929	1.98236	3.09077	6.61448	7.51086	7.51325	15.6357	13.3577	15.2964	7.11407	0	0	cluster 5	Exportin-4-like	XP_037785840.1	Penaeus monodon
SEQ_9406	195.352	128.853	95.0412	417.374	392.443	403.837	368.307	335.85	336.52	609.777	613.023	550.997	cluster 5	Exportin-4-like	XP_037785840.1	Penaeus monodon
SEQ_24803	168.251	187.333	290.532	208.356	268.513	191.588	114.662	158.384	130.019	178.868	160.793	195.444	cluster 5	Exportin-5-like	XP_037777195.1	Penaeus monodon
SEQ_149	38.3929	29.7353	23.1808	29.7652	36.3025	43.2012	89.4708	56.293	73.204	14.2281	33.1635	30.9177	cluster 5	Exportin-5-like	XP_037777195.1	Penaeus monodon
SEQ_13601	25.9716	41.6295	52.5431	68.1291	53.2019	33.8096	28.6654	47.706	31.6853	70.1244	44.218	59.6269	cluster 5	FACT complex subunit spt16-like	XP_037792317.1	Penaeus monodon
SEQ_30647	0	0	0	6.61448	10.0145	3.75663	3.47459	5.72472	0	20.3259	22.109	8.83362	cluster 5	Failed axon connections homolog	XP_037780585.1	Penaeus monodon
SEQ_25488	711.397	737.436	620.472	394.223	509.487	607.634	365.701	382.602	426.113	404.486	458.26	442.785	cluster 5	Fanconianemia core complex-associated protein 24-like	XP_027238327.1	Litopenaeus vannamei
SEQ_14475	31.6177	43.6118	50.9977	185.205	186.52	224.458	352.671	397.868	382.409	189.031	232.145	239.612	cluster 5	Fanconianemia core complex-associated protein 24-like	XP_027238327.1	Litopenaeus vannamei
SEQ_3082	73.3981	82.2678	115.131	105.832	87.6267	51.6536	101.632	71.559	71.0188	65.0429	72.3568	81.7109	cluster 5	Ferrochelatase,mitochondrial-like	XP_027209722.1	Litopenaeus vannamei
SEQ_14346	63.2353	46.5854	51.7704	37.0411	45.0652	51.6536	54.7248	28.6236	44.7965	37.6029	17.0842	20.9798	cluster 5	Fidgetin-like protein 1	XP_037790166.1	Penaeus monodon
SEQ_25196	6.77521	0	22.4081	2.64579	2.50362	7.51325	10.4238	1.90824	8.74077	14.2281	6.02973	4.41681	cluster 5	Flap endonuclease 1-like	XP_037773582.1	Penaeus monodon
SEQ_1304	11.292	13.8765	9.27231	5.29158	5.63315	1.87831	3.47459	1.90824	2.18519	3.04889	0	2.2084	cluster 5	Flap endonuclease 1-like	XP_037773582.1	Penaeus monodon
SEQ_32568	2260.66	1977.4	1160.58	568.184	627.783	816.127	610.66	580.105	736.41	148.379	454.24	351.136	cluster 5	Forkhead box protein P1-like	XP_037772792.1	Penaeus monodon
SEQ_32569	106.145	83.2589	110.495	103.186	82.6195	90.159	87.7335	92.5496	59.0002	91.4666	52.2577	81.7109	cluster 5	Forkhead box protein P1-like	XP_037772792.1	Penaeus monodon
SEQ_32571	33.8761	27.753	46.3616	23.8121	26.9139	31.9313	36.4832	30.5318	15.2964	38.6192	26.1288	26.5008	cluster 5	Forkhead box protein P1-like	XP_037772792.1	Penaeus monodon
SEQ_12636	24.8424	27.753	13.9085	17.1976	26.288	24.4181	59.0681	60.1095	50.2595	131.102	153.758	106.003	cluster 5	Formin-like protein 5 isoform X5	XP_037774381.1	Penaeus monodon
SEQ_20661	179.543	299.336	260.397	195.789	233.463	188.77	161.569	158.384	107.074	183.95	234.155	170.047	cluster 5	FRAS1-related extracellular matrix protein 2-like	XP_037791423.1	Penaeus monodon
SEQ_24404	47.4265	25.7706	61.8154	66.8062	41.3097	37.5663	24.3221	51.5224	26.2223	18.2933	26.1288	4.41681	cluster 5	Fructose-1,6-bisphosphatase 1-like isoform X1	XP_037784493.1	Penaeus monodon
SEQ_24402	4.51681	15.8588	3.09077	64.8219	101.397	84.5241	59.9367	92.5496	46.9817	67.0755	67.332	86.1278	cluster 5	Fructose-1,6-bisphosphatase 1-like isoform X2	XP_037784500.1	Penaeus monodon
SEQ_29345	56.4601	97.1354	158.402	65.4833	75.7345	90.159	46.907	102.091	61.1854	83.3362	77.3816	79.5025	cluster 5	G kinase-anchoring protein 1-like	XP_037788468.1	Penaeus monodon
SEQ_30128	11.292	11.8941	16.9992	6.61448	6.25905	3.75663	14.767	17.1741	10.926	12.1955	14.0694	6.62521	cluster 5	Gamma-tubulin complex component 2-like isoform X1	XP_037799697.1	Penaeus monodon
SEQ_6050	619.932	543.165	707.014	777.863	709.151	673.375	437.799	520.949	478.557	616.891	739.647	658.104	cluster 5	Gamma-tubulin complex component 2-like isoform X2	XP_037799698.1	Penaeus monodon
SEQ_23518	236.003	321.142	338.439	205.049	268.513	224.458	172.861	212.769	225.075	293.709	346.71	297.03	cluster 5	Gamma-tubulin complex component 3 homolog	XP_037789889.1	Penaeus monodon
SEQ_31125	142.279	160.571	130.585	180.575	158.98	119.273	213.687	151.705	151.871	131.102	171.847	200.965	cluster 5	Gamma-tubulin complex component 4-like	XP_037801595.1	Penaeus monodon
SEQ_25108	0	0	0	1.3229	0	0	48.6443	41.9813	77.5744	24.3911	26.1288	25.3966	cluster 5	Gastrula zinc finger protein XlCGF57.1-like	XP_037791085.1	Penaeus monodon
SEQ_27026	56.4601	55.506	57.9519	71.4364	112.037	90.159	85.9962	115.448	54.6298	107.727	122.605	97.1698	cluster 5	Gastrula zinc finger protein XlCGF7.1-like	XP_037793119.1	Penaeus monodon
SEQ_764	3355.99	3317.47	2693.61	1685.37	1907.13	2121.55	2280.2	2460.67	2456.16	2301.91	2436.01	2347.53	cluster 5	GDNF-inducible zinc finger protein 1-like	XP_037797595.1	Penaeus monodon
SEQ_22480	27.1008	43.6118	27.8169	78.0508	58.2092	41.3229	32.14	39.1189	30.5927	54.88	74.3667	37.5429	cluster 5	Gem-associated protein 8-like	XP_037775119.1	Penaeus monodon
SEQ_3726	1054.67	923.778	839.144	615.808	549.545	548.467	692.313	548.619	721.114	492.903	482.379	499.099	cluster 5	Gem-associated protein 8-like	XP_037775119.1	Penaeus monodon
SEQ_25864	315.047	174.447	47.1343	85.9882	60.7128	80.7674	116.399	47.706	128.926	18.2933	18.0892	19.8756	cluster 5	General transcription factor 3C polypeptide 5-like	XP_037803177.1	Penaeus monodon
SEQ_28849	2.2584	9.91178	16.9992	6.61448	2.50362	1.87831	5.21189	13.3577	4.37039	8.13037	4.01982	2.2084	cluster 5	General transcription factor IIH subunit 2-like	XP_037789736.1	Penaeus monodon
SEQ_19758	4.51681	1.98236	3.09077	7.27593	3.75543	18.7831	0	1.90824	2.18519	2.03259	1.00496	0	cluster 5	GH3 domain-containing protein-like isoform X1	XP_037778883.1	Penaeus monodon
SEQ_6103	20.3256	27.753	24.7262	4.63013	15.0217	24.4181	13.8984	22.8989	4.37039	14.2281	20.0991	9.93782	cluster 5	Glomulin-likeisoform X1	XP_027215001.1	Litopenaeus vannamei
SEQ_1026	42.9097	29.7353	30.9077	7.27593	10.0145	7.51325	24.3221	24.8071	6.55558	34.5541	32.1586	49.6891	cluster 5	Glucose-6-phosphate 1-dehydrogenase-like	XP_037802723.1	Penaeus monodon
SEQ_32104	40.6513	36.6736	92.7231	67.4677	53.8279	46.9578	55.5935	57.2472	28.4075	54.88	48.2379	29.8135	cluster 5	Glutamate	XP_037796523.1	NMDA receptor subunit 1-like
SEQ_18692	2.2584	3.96471	3.09077	644.912	753.59	903.468	862.568	927.404	1303.47	557.946	719.548	595.165	cluster 5	Glutamate receptor ionotropic, delta-1-like	XP_037791370.1	Penaeus monodon
SEQ_29773	13.5504	19.8236	49.4523	21.1663	30.0435	13.1482	15.6357	32.4401	15.2964	32.5215	20.0991	6.62521	cluster 5	Glutamate receptor-like	XP_037797130.1	Penaeus monodon
SEQ_22579	18.0672	7.92942	24.7262	41.0098	22.5326	24.4181	24.3221	49.6142	43.7039	77.2385	90.446	64.0437	cluster 5	Glutamine--fructose-6-phosphate aminotransferase [isomerizing] 2-like isoform X12	XP_037775334.1	Penaeus monodon
SEQ_465	92.5945	136.783	218.672	259.949	400.579	411.35	344.853	401.684	470.909	517.295	525.592	369.908	cluster 5	Glutamine--fructose-6-phosphate aminotransferase [isomerizing] 2-like isoform X15	XP_037775337.1	Penaeus monodon
SEQ_7024	2.2584	1.98236	0	2.64579	1.25181	1.87831	0	0	4.37039	14.2281	4.01982	4.41681	cluster 5	Glutamine--fructose-6-phosphate aminotransferase [isomerizing] 2-like isoform X8	XP_037775329.1	Penaeus monodon
SEQ_415	1405.86	2428.39	2270.94	2543.27	2744.59	2848.46	1219.58	1986.48	1265.23	1123.01	1646.12	1412.27	cluster 5	Glutamyl aminopeptidase-like isoform X1	XP_037795423.1	Penaeus monodon
SEQ_5655	191.964	164.536	156.857	66.1448	80.1159	86.4024	52.1189	79.1919	50.2595	63.0103	44.218	37.5429	cluster 5	Glutamyl-tRNA(Gln) amidotransferase subunit A, mitochondrial-like	XP_037800084.1	Penaeus monodon
SEQ_29234	522.82	496.58	717.059	859.221	748.583	705.306	580.257	549.573	485.113	523.392	457.255	417.388	cluster 5	Glutamyl-tRNA(Gln)amidotransferase subunit C, mitochondrial-like	XP_027209017.1	Litopenaeus vannamei
SEQ_5134	2.2584	3.96471	3.09077	0.661448	0	7.51325	10.4238	5.72472	0	0	4.01982	0	cluster 5	Glycerol kinase-like	XP_037777308.1	Penaeus monodon
SEQ_16276	9.03361	1.98236	3.09077	6.61448	7.51086	15.0265	22.5849	17.1741	6.55558	11.1793	37.1833	7.72941	cluster 5	Glycerol-3-phosphate dehydrogenase, mitochondrial-like isoform X2	XP_037780675.1	Penaeus monodon
SEQ_2266	6.77521	7.92942	18.5446	3.96869	17.5253	14.0873	68.6232	126.898	113.63	11.1793	50.2478	59.6269	cluster 5	Golgin subfamily A member 6-like protein 22	XP_037804575.1	Penaeus monodon
SEQ_24218	1052.42	1099.22	764.966	1078.82	1029.61	1047.16	856.487	916.909	940.726	557.946	694.424	638.229	cluster 5	Golginsubfamily A member 4-like	XP_027231703.1	Litopenaeus vannamei
SEQ_22056	112.92	136.783	233.353	235.475	242.851	200.979	125.085	91.5955	107.074	117.89	124.614	115.941	cluster 5	GPALPP motifs-containing protein 1-like	XP_037790805.1	Penaeus monodon
SEQ_921	311.66	295.371	583.383	291.698	252.866	293.956	257.989	246.163	206.501	315.052	275.358	252.862	cluster 5	G-patch domain and KOW motifs-containing protein-like	XP_037790489.1	Penaeus monodon
SEQ_24781	404.254	713.648	707.786	218.939	295.427	274.234	136.378	245.209	185.741	58.9452	94.4658	101.587	cluster 5	GPN-loop GTPase 2-like	XP_037791341.1	Penaeus monodon
SEQ_24782	4.51681	1.98236	1.54539	17.1976	30.0435	26.2964	1648.69	2288.93	2249.66	3268.41	1566.73	2282.39	cluster 5	GPN-loop GTPase 2-like	XP_037791341.1	Penaeus monodon
SEQ_18359	23.7132	25.7706	74.1785	25.7965	22.5326	26.2964	31.2713	22.8989	24.0371	51.8311	62.3072	37.5429	cluster 5	GPN-loop GTPase 3-like	XP_037786922.1	Penaeus monodon
SEQ_29702	25.9716	28.7442	107.404	37.7025	40.0579	26.2964	8.68648	38.1648	4.37039	18.2933	26.1288	24.2924	cluster 5	G-protein-signaling modulator 2-like isoform X1	XP_037805029.1	Penaeus monodon
SEQ_29703	13.5504	11.8941	9.27231	10.5832	2.50362	7.51325	1.7373	0	4.37039	0	0	0	cluster 5	G-protein-signaling modulator 2-like isoform X1	XP_037805029.1	Penaeus monodon
SEQ_6298	92.5945	101.1	95.8139	44.9785	52.576	60.106	36.4832	40.073	34.9631	14.2281	20.0991	8.83362	cluster 5	GTP-binding nuclear protein Ran	XP_037799067.1	Penaeus monodon
SEQ_14519	999.344	514.421	217.899	231.507	274.772	334.34	337.035	194.64	190.112	134.151	147.728	206.486	cluster 5	Guanine nucleotide-binding protein-like 3 homolog	XP_037803204.1	Penaeus monodon
SEQ_16359	116.308	116.959	136.767	157.425	131.44	118.334	109.45	116.403	113.63	94.5155	102.505	132.504	cluster 5	Guanylate cyclase soluble subunit beta-2-like	XP_037799104.1	Penaeus monodon
SEQ_26429	2.2584	0	0	10.5832	7.51086	9.39156	9.55513	7.63296	13.1112	45.7333	52.2577	70.6689	cluster 5	HEAT repeat-containing protein 1-like	XP_037793175.1	Penaeus monodon
SEQ_10533	6.77521	0	1.54539	7.27593	3.75543	5.63494	5.21189	0	2.18519	2.03259	4.01982	4.41681	cluster 5	Heat shock cognate 70 kDa protein	XP_037778250.1	Penaeus monodon
SEQ_2452	83.5609	75.3295	52.5431	17.8591	16.2735	45.0795	43.4324	59.1554	63.3706	40.6518	56.2775	61.8353	cluster 5	Heat shock cognate 70 kDa protein	XP_037778250.1	Penaeus monodon
SEQ_3564	191.964	267.618	200.127	123.029	167.117	122.09	178.073	161.246	155.149	113.825	158.783	175.568	cluster 5	Heat shock cognate 70 kDa protein	XP_037778250.1	Penaeus monodon
SEQ_4388	82321.1	45986.7	34024	24801.6	22317.3	27176.4	22289.5	16768.6	23520.3	9442.4	9040.58	9679.43	cluster 5	Heat shock cognate 70 kDa protein	XP_037778250.1	Penaeus monodon
SEQ_5492	68.8813	59.4707	131.358	73.4207	71.3532	73.2542	26.0594	40.073	28.4075	69.1081	76.3766	66.2521	cluster 5	Heat shock cognate 70 kDa protein	XP_037778250.1	Penaeus monodon
SEQ_5528	6585.51	7030.42	4742.79	515.268	672.848	771.047	939.877	1589.56	1991.8	821.167	789.895	661.417	cluster 5	Heat shock cognate 70 kDa protein	XP_037778250.1	Penaeus monodon
SEQ_26683	44.0389	29.7353	30.135	17.1976	49.4465	47.897	69.4919	89.6872	65.5558	52.8474	60.2973	72.8773	cluster 5	Helicase domino-like	XP_037796999.1	Penaeus monodon
SEQ_32732	20.3256	1.98236	12.3631	0	4.38134	0	8.68648	5.72472	8.74077	21.3422	12.0595	11.042	cluster 5	Heterogeneous nuclear ribonucleoprotein H3-like isoform X2	XP_037804731.1	Penaeus monodon
SEQ_30693	18.0672	16.85	16.9992	26.4579	6.25905	16.9048	20.8476	35.3024	34.9631	28.4563	8.03964	26.5008	cluster 5	Highmobility group protein 20A-like	XP_027221367.1	Litopenaeus vannamei
SEQ_25788	0	17.8412	27.8169	75.405	89.5044	64.8018	72.0978	67.7425	80.8522	159.558	164.813	152.38	cluster 5	Histidine protein methyltransferase 1 homolog	XP_037779631.1	Penaeus monodon
SEQ_28125	67.7521	122.906	145.266	113.108	147.714	84.5241	76.441	96.3661	59.0002	103.662	106.525	131.4	cluster 5	Histone acetyltransferase KAT8-like	XP_037777282.1	Penaeus monodon
SEQ_14202	137.763	123.897	145.266	93.9256	124.555	127.725	66.0173	57.2472	53.5372	68.0918	71.3518	59.6269	cluster 5	Histone H4 transcription factor-like	XP_037796527.1	Penaeus monodon
SEQ_15511	9.03361	3.96471	4.63616	13.229	5.00724	11.2699	6.94919	17.1741	13.1112	8.13037	6.02973	2.2084	cluster 5	Histone PARylation factor 1-like isoform X1	XP_037785872.1	Penaeus monodon
SEQ_1048	485.557	313.212	204.764	252.012	239.722	260.146	635.85	353.024	610.762	162.607	142.704	221.945	cluster 5	Histone-arginine methyltransferase CARMER-like isoform X3	XP_037802734.1	Penaeus monodon
SEQ_30653	7423.37	6142.33	2672.74	3420.35	3651.53	4989.74	4814.92	4076.95	5264.13	2589.52	3127.42	3537.86	cluster 5	Histone-bindingprotein N1/N2-like isoform X3	XP_027219186.1	Litopenaeus vannamei
SEQ_7734	12739.7	12041.8	9019.64	12695.8	12217	14436.7	9084.32	9552.64	10598.2	9314.35	10110.9	10489.9	cluster 5	Histone-bindingprotein N1/N2-like isoform X3	XP_027219186.1	Litopenaeus vannamei
SEQ_1331	15.8088	17.8412	20.09	86.6497	81.9936	84.5241	105.106	152.659	152.964	73.1733	85.4212	77.2941	cluster 5	Histone-bindingprotein N1/N2-like isoform X3	XP_027219186.1	Litopenaeus vannamei
SEQ_18133	6.77521	17.8412	27.8169	88.634	160.858	122.09	17.373	30.5318	26.2223	50.8148	74.3667	77.2941	cluster 5	Histone-lysine N-methyltransferase EZH2-like	XP_037785925.1	Penaeus monodon
SEQ_14193	156.959	225.989	347.712	271.194	236.592	204.736	249.302	297.685	251.297	291.677	305.506	301.447	cluster 5	Histone-lysine N-methyltransferase SUV39H1-like	XP_037791726.1	Penaeus monodon
SEQ_14894	4.51681	0	0	0	0	1.87831	0	11.4494	4.37039	8.13037	24.1189	28.7093	cluster 5	HIV Tat-specific factor 1 homolog	XP_037785950.1	Penaeus monodon
SEQ_23718	0	1.98236	1.54539	1.3229	5.00724	1.87831	47.7756	63.926	31.6853	4.06518	10.0496	8.83362	cluster 5	HMG box-containing protein 4-like isoform X3	XP_037794809.1	Penaeus monodon
SEQ_23721	30.4884	10.903	3.09077	18.5205	8.76267	7.51325	15.6357	0	20.7593	18.2933	8.03964	23.1882	cluster 5	HMG box-containing protein 4-like isoform X3	XP_037794809.1	Penaeus monodon
SEQ_20917	12706.9	10585.8	9585.25	6418.69	5992.42	6589.12	4623.81	4321.21	4912.32	2612.9	2612.88	2798.05	cluster 5	Homeotic protein spalt-major-like	XP_037796841.1	Penaeus monodon
SEQ_20918	13131.5	10754.3	9617.71	6410.09	6095.69	6358.09	4577.78	4159.01	5007.37	2630.17	2657.1	2872.03	cluster 5	Homeotic protein spalt-major-like	XP_037796841.1	Penaeus monodon
SEQ_4473	781.408	607.592	514.613	1240.21	1973.48	1879.25	3057.64	3315.56	4725.48	5818.29	6954.29	7674.2	cluster 5	Hydroxyacyl-coenzyme A dehydrogenase, mitochondrial-like	XP_037800986.1	Penaeus monodon
SEQ_32870	462.973	495.589	886.278	361.151	337.363	321.191	417.82	251.888	252.39	177.852	190.942	237.403	cluster 5	Importin subunit alpha-3-like isoform X1	XP_037788466.1	Penaeus monodon
SEQ_32869	19.1964	7.92942	12.3631	12.5675	15.6476	16.9048	10.4238	12.4036	21.8519	7.11407	14.0694	4.41681	cluster 5	Importin subunit alpha-3-like isoform X2	XP_037788467.1	Penaeus monodon
SEQ_3534	5.64601	17.8412	12.3631	18.5205	20.029	20.6614	13.0297	13.3577	3.27779	24.3911	36.1784	15.4588	cluster 5	Importin subunit alpha-3-like isoform X2	XP_037788467.1	Penaeus monodon
SEQ_2882	385.058	319.159	390.982	317.495	285.413	321.191	344.853	356.841	289.538	448.186	385.903	432.847	cluster 5	Importin-13-like	XP_037805076.1	Penaeus monodon
SEQ_10973	1003.86	1035.78	1015.32	1105.28	977.038	963.574	1038.03	990.376	945.096	1426.88	1257.2	1227.87	cluster 5	Indole-3-acetaldehyde oxidase-like	XP_037780074.1	Penaeus monodon
SEQ_27734	39.5221	57.4883	47.1343	79.3737	98.893	92.9765	45.1697	78.2378	81.9448	178.868	207.021	229.674	cluster 5	INO80 complex subunit B-like	XP_037785134.1	Penaeus monodon
SEQ_27735	6.77521	0	21.6354	10.5832	7.51086	1.87831	10.4238	3.81648	10.926	46.7496	32.1586	22.084	cluster 5	INO80 complex subunit B-like	XP_037785134.1	Penaeus monodon
SEQ_28495	267.621	222.024	353.893	194.466	201.541	233.85	152.013	202.273	209.779	223.585	191.946	149.067	cluster 5	Inosinetriphosphate pyrophosphatase-like isoform X3	XP_027220101.1	Litopenaeus vannamei
SEQ_12119	70.0105	77.3119	80.36	80.0352	83.8713	63.8626	76.441	82.0543	72.1114	63.0103	78.3865	62.9395	cluster 5	Insulin-degrading enzyme-like isoform X1	XP_037785447.1	Penaeus monodon
SEQ_8169	285.688	333.036	242.625	351.89	297.931	347.488	203.264	234.713	220.705	240.862	302.492	306.968	cluster 5	Integrator complex subunit 1-like	XP_037804854.1	Penaeus monodon
SEQ_12679	20.3256	25.7706	61.0427	31.088	53.8279	32.8705	50.3816	59.1554	31.6853	50.8148	41.2032	39.7513	cluster 5	Integrator complex subunit 5-like	XP_037786860.1	Penaeus monodon
SEQ_9673	9.03361	19.8236	15.4539	23.8121	22.5326	41.3229	71.2291	75.3754	54.6298	28.4563	64.3171	66.2521	cluster 5	Integrator complex subunit 7-like	XP_037796762.1	Penaeus monodon
SEQ_28729	31.6177	29.7353	40.9527	62.1761	43.8134	36.6271	38.2205	24.8071	26.2223	6.09777	12.0595	8.83362	cluster 5	Integrator complex subunit 8-like isoform X2	XP_037789661.1	Penaeus monodon
SEQ_10498	199.869	212.112	171.538	440.524	557.056	544.711	914.687	1113.46	1358.1	496.969	1035.1	1138.43	cluster 5	Integrator complex subunit 9-like	XP_037799486.1	Penaeus monodon
SEQ_25349	188.577	224.006	330.712	426.634	508.235	428.255	271.018	497.096	358.372	588.435	548.706	542.163	cluster 5	Interleukin enhancer-binding factor 2 homolog isoform X1	XP_037802434.1	Penaeus monodon
SEQ_25345	6.77521	11.8941	31.6804	54.9002	56.3315	37.5663	57.3308	87.779	30.5927	57.9289	78.3865	28.7093	cluster 5	Interleukin enhancer-binding factor 2 homolog isoform X2	XP_037802436.1	Penaeus monodon
SEQ_25346	51.9433	47.5765	76.4966	84.6653	143.958	94.8548	79.047	103.045	80.8522	168.705	148.733	129.192	cluster 5	Interleukin enhancer-binding factor 2 homolog isoform X4	XP_037802438.1	Penaeus monodon
SEQ_15179	117.437	83.2589	84.9962	44.317	47.5688	88.2807	62.5427	56.293	56.815	26.4237	18.0892	46.3765	cluster 5	Ionotropic receptor 21a-like	XP_037787401.1	Penaeus monodon
SEQ_23798	4.51681	0	7.72693	28.4423	13.7699	13.1482	1.7373	5.72472	4.37039	18.2933	10.0496	15.4588	cluster 5	Iron-sulfur protein NUBPL-like	XP_037799665.1	Penaeus monodon
SEQ_23799	0	0	3.09077	9.26027	12.5181	7.51325	5.21189	1.90824	2.18519	26.4237	32.1586	26.5008	cluster 5	Iron-sulfur protein NUBPL-like	XP_037799665.1	Penaeus monodon
SEQ_23859	3905.91	4036.08	3509.57	3515.6	3690.96	4211.18	2597.26	3088.48	3364.11	2633.22	3049.03	3150.29	cluster 5	Kelch-like protein 26	XP_037800765.1	Penaeus monodon
SEQ_11302	13.5504	9.91178	9.27231	2.64579	5.00724	11.2699	10.4238	1.90824	6.55558	14.2281	14.0694	2.2084	cluster 5	Kelch-like protein 26	XP_037800765.1	Penaeus monodon
SEQ_6775	205.515	135.791	190.082	207.033	204.671	261.085	525.532	624.948	512.428	701.244	1057.21	1084.33	cluster 5	Keratin,type II cytoskeletal 2 epidermal-like isoform X1	XP_027225920.1	Litopenaeus vannamei
SEQ_9386	4428.73	3997.42	3514.98	3780.84	4073.39	4641.31	4115.65	5043.48	5035.78	6663.85	7787.4	7743.77	cluster 5	Keratin,type II cytoskeletal 2 epidermal-like isoform X1	XP_027225920.1	Litopenaeus vannamei
SEQ_11917	334.244	406.383	524.658	907.506	1095.33	962.635	617.609	782.378	750.614	583.354	583.879	453.827	cluster 5	Keratin,type II cytoskeletal 2 epidermal-like isoform X1	XP_027225919.1	Litopenaeus vannamei
SEQ_2834	351.182	345.921	315.259	379.01	326.097	396.324	410.871	379.74	333.242	450.219	329.625	300.343	cluster 5	Kinesin-like protein KIF14	XP_037794862.1	Penaeus monodon
SEQ_13387	9.03361	3.96471	15.4539	91.2798	92.634	72.315	439.536	726.085	356.187	917.715	766.781	1010.34	cluster 5	KRR1small subunit processome component homolog	XP_027231679.1	Litopenaeus vannamei
SEQ_5439	2274.21	2271.78	3024.32	2543.93	2643.2	2708.53	2120.37	2412.01	2167.71	2863.92	2627.96	2630.21	cluster 5	La-related protein 6-like	XP_037787236.1	Penaeus monodon
SEQ_7585	195.352	165.527	216.354	66.1448	52.576	70.4367	33.8773	47.706	61.1854	85.3688	74.3667	82.8151	cluster 5	La-related protein 7-like isoform X1	XP_037801445.1	Penaeus monodon
SEQ_24257	84.6901	129.844	108.95	93.9256	100.771	106.125	112.056	118.311	114.723	128.053	104.515	111.524	cluster 5	Lethal(2)neighbour of tid protein-like	XP_037779721.1	Penaeus monodon
SEQ_8629	3757.98	1910.99	1206.95	1211.11	1196.73	1651.04	1776.39	1253.71	1884.73	1284.6	1189.87	1391.29	cluster 5	LIMdomain-binding protein 2-like isoform X1	XP_027216152.1	Litopenaeus vannamei
SEQ_9217	15.8088	5.94707	7.72693	10.5832	3.75543	15.0265	6.94919	4.7706	4.37039	34.5541	39.1933	17.6672	cluster 5	LIMdomain-binding protein 2-like isoform X1	XP_027216152.1	Litopenaeus vannamei
SEQ_6689	1703.97	1716.72	1277.26	1665.53	1575.4	1783.46	1230.87	1126.82	1133.02	2880.18	3055.06	2809.09	cluster 5	LIMdomain-binding protein 2-like isoform X2	XP_027216153.1	Litopenaeus vannamei
SEQ_9228	232.616	227.971	410.3	286.407	240.348	228.215	329.218	378.785	324.501	461.398	392.938	427.326	cluster 5	LIMdomain-binding protein 2-like isoform X2	XP_027216153.1	Litopenaeus vannamei
SEQ_4811	21.4548	45.5942	18.5446	39.6869	54.4538	26.2964	120.742	137.393	110.352	115.858	128.634	119.254	cluster 5	LIMdomain-binding protein 2-like isoform X2	XP_027216153.1	Litopenaeus vannamei
SEQ_24686	11245.7	10964.4	7421.71	7012.67	7504.6	8798.95	5297.89	5886.92	6413.54	5024.57	5843.82	5984.77	cluster 5	Lipase maturation factor 2-like	XP_037799899.1	Penaeus monodon
SEQ_28389	128.729	168.5	129.04	238.783	201.541	193.466	233.666	184.145	164.982	186.998	195.966	164.526	cluster 5	Longitudinals lacking protein, isoforms H/M/V-like	XP_037796826.1	Penaeus monodon
SEQ_28390	0	39.6471	4.63616	16345	23020.2	25885	4941.74	6955.53	9409.44	95131.4	117614	102615	cluster 5	Longitudinals lacking protein, isoforms H/M/V-like	XP_037796826.1	Penaeus monodon
SEQ_28392	4.51681	3.96471	23.9535	8.59882	10.0145	22.5398	15.6357	26.7153	34.9631	12.1955	6.02973	19.8756	cluster 5	Longitudinals lacking protein, isoforms H/M/V-like	XP_037796826.1	Penaeus monodon
SEQ_13385	0	0	0	2.64579	2.50362	1.87831	14.767	19.0824	28.4075	12.1955	12.0595	26.5008	cluster 5	Longitudinals lacking protein, isoforms H/M/V-like	XP_037796826.1	Penaeus monodon
SEQ_33122	4.51681	4.95589	4.63616	11.9061	5.00724	3.75663	12.1611	20.9906	17.4815	13.2118	14.0694	11.042	cluster 5	Longitudinals lacking protein, isoforms H/M/V-like	XP_037795351.1	Penaeus monodon
SEQ_11254	226.97	308.256	336.121	203.064	246.607	234.789	248.433	267.153	279.705	297.775	359.774	287.093	cluster 5	Longitudinals lacking protein, isoforms H/M/V-like	XP_037795351.1	Penaeus monodon
SEQ_3580	6.77521	13.8765	27.8169	15.8747	20.6549	13.1482	15.6357	19.0824	17.4815	66.0592	64.3171	37.5429	cluster 5	Longitudinals lacking protein, isoforms H/M/V-like	XP_037795351.1	Penaeus monodon
SEQ_24931	20.3256	26.7618	18.5446	82.0195	70.7273	90.159	99.8945	62.9719	80.8522	6.09777	2.00991	8.83362	cluster 5	Longitudinals lacking protein, isoforms H/M/V-like	XP_037795272.1	Penaeus monodon
SEQ_20802	329.727	346.912	486.024	22.4892	27.5398	30.053	63.4113	97.3202	52.4446	38.6192	42.2081	22.084	cluster 5	Longitudinals lacking protein, isoforms H/M/V-like	XP_037787863.1	Penaeus monodon
SEQ_27808	190.835	249.777	543.976	215.632	229.081	209.432	165.912	135.485	103.797	54.88	78.3865	40.8555	cluster 5	Longitudinals lacking protein, isoforms H/M/V-like isoform X1	XP_037797538.1	Penaeus monodon
SEQ_20726	571.376	728.516	778.102	504.023	565.192	518.414	323.137	397.868	322.316	413.632	395.952	451.619	cluster 5	Longitudinals lacking protein, isoforms H/M/V-like isoform X2	XP_037798326.1	Penaeus monodon
SEQ_11362	66.6229	83.2589	141.403	81.3581	73.2309	46.9578	26.9281	28.6236	15.2964	14.2281	12.0595	2.2084	cluster 5	Longitudinals lacking protein, isoforms H/M/V-like isoform X3	XP_037797540.1	Penaeus monodon
SEQ_23041	671.875	744.375	727.104	168.669	175.253	183.135	3800.34	5129.35	4101.61	916.699	1682.3	1906.96	cluster 5	40S ribosomal protein S2-like	XP_027226560.1	Litopenaeus vannamei
SEQ_3732	762.211	655.169	615.063	767.941	849.353	1049.04	518.583	478.014	565.965	586.403	599.958	670.251	cluster 5	40S ribosomal protein S2-like	XP_027226560.1	Litopenaeus vannamei
SEQ_29125	0	4.95589	0.772693	2.64579	2.50362	5.63494	20.8476	25.7612	13.1112	10.163	20.0991	22.084	cluster 5	basic leucine zipper and W2 domain-containing protein 1-like	XP_027236030.1	Litopenaeus vannamei
SEQ_26811	661.712	514.421	524.658	585.381	606.502	627.356	401.315	328.217	373.668	510.18	459.265	422.909	cluster 5	bromodomain-containing protein 8-like	XP_027221308.1	Litopenaeus vannamei
SEQ_5658	1313.26	1048.67	1086.41	655.495	729.806	800.161	489.918	650.709	615.132	333.345	408.012	432.847	cluster 5	dolichyldiphosphatase 1-like	XP_027226078.1	Litopenaeus vannamei
SEQ_28322	0	3.96471	10.045	3.96869	1.25181	1.87831	0	3.81648	0	10.163	6.02973	8.83362	cluster 5	eukaryotic translation initiation factor 3 subunit E-like	XP_027206598.1	Litopenaeus vannamei
SEQ_1378	4.51681	3.96471	4.63616	30.4266	22.5326	30.9922	23.4535	36.2565	32.7779	10.163	4.01982	8.83362	cluster 5	eukaryotic translation initiation factor 3 subunit E-like	XP_027206598.1	Litopenaeus vannamei
SEQ_28107	188.577	128.853	114.359	98.5557	90.1304	95.7939	43.4324	43.8895	78.667	91.4666	55.2725	34.2303	cluster 5	nuclear pore complex protein Nup214-like	XP_027233965.1	Litopenaeus vannamei
SEQ_11439	42.9097	87.2237	81.9054	63.499	76.3604	66.6801	36.4832	54.3848	48.0743	77.2385	61.3023	48.5849	cluster 5	protein AATF-like	XP_027222909.1	Litopenaeus vannamei
SEQ_31990	16.938	11.8941	13.1358	11.9061	18.1513	15.0265	3.47459	13.3577	12.0186	28.4563	34.1685	23.1882	cluster 5	SKI family transcriptional corepressor 1 homolog-B-like	XP_027206834.1	Litopenaeus vannamei
SEQ_27779	29.3592	47.5765	29.3623	23.1507	38.8061	21.6006	33.8773	28.6236	24.0371	58.9452	30.1487	39.7513	cluster 5	synaptic vesicular amine transporter-like	XP_027232841.1	Litopenaeus vannamei
SEQ_19187	57.5893	36.6736	74.1785	68.7906	63.2164	50.7144	85.1275	110.678	67.741	145.33	82.4063	57.4185	cluster 5	telomere length and silencing protein 1 homolog	XP_027220777.1	Litopenaeus vannamei
SEQ_19188	30.4884	37.6648	51.7704	50.27	63.8423	77.0108	50.3816	70.6048	67.741	154.477	138.684	102.691	cluster 5	telomere length and silencing protein 1 homolog	XP_027220777.1	Litopenaeus vannamei
SEQ_11695	106.145	91.1884	78.042	50.27	48.1947	56.3494	99.8945	64.8801	63.3706	76.2222	46.2279	79.5025	cluster 5	telomere length and silencing protein 1 homolog	XP_027220777.1	Litopenaeus vannamei
SEQ_18098	31.6177	3.96471	10.8177	0	7.51086	1.87831	6.94919	3.81648	8.74077	6.09777	4.01982	4.41681	cluster 5	Lymphocyte antigen 75-like	XP_037790022.1	Penaeus monodon
SEQ_18099	65.4937	53.5236	7.72693	6.61448	14.3958	24.4181	5.21189	7.63296	12.0186	2.03259	2.00991	4.41681	cluster 5	Lymphocyte antigen 75-like	XP_037790022.1	Penaeus monodon
SEQ_5977	24.8424	43.6118	84.2235	30.4266	46.317	57.2885	29.534	20.0365	4.37039	10.163	12.0595	24.2924	cluster 5	Lysine-specific histone demethylase 1A-like isoform X1	XP_037801662.1	Penaeus monodon
SEQ_7902	4720.06	3950.83	3596.88	4792.85	5169.98	5983.36	2748.4	3120.92	3397.98	2729.77	3417.85	3374.44	cluster 5	Lysophospholipase-like protein 1	XP_037794867.1	Penaeus monodon
SEQ_28552	164.863	138.765	105.859	165.362	127.059	106.125	143.327	123.081	152.964	105.695	111.55	118.15	cluster 5	Macoilin-2-like	XP_037801983.1	Penaeus monodon
SEQ_28554	37.2637	41.6295	50.9977	31.7495	41.9357	38.5054	45.1697	56.293	78.667	56.9126	28.1387	35.3345	cluster 5	Macoilin-2-like	XP_037801983.1	Penaeus monodon
SEQ_28555	36.1345	47.5765	49.4523	30.4266	33.7989	46.9578	66.8859	64.8801	50.2595	53.8637	28.1387	33.1261	cluster 5	Macoilin-2-like	XP_037801983.1	Penaeus monodon
SEQ_13104	0	0	1.54539	1.3229	0	0	44.3011	41.9813	27.3149	73.1733	81.4014	70.6689	cluster 5	Magnesium-dependentphosphatase 1-like	XP_027217647.1	Litopenaeus vannamei
SEQ_21886	112.92	156.606	278.169	173.299	157.728	128.664	99.8945	216.585	133.297	244.927	298.472	294.822	cluster 5	MAP7domain-containing protein 2-like	XP_027238409.1	Litopenaeus vannamei
SEQ_2148	4.51681	5.94707	10.8177	13.8904	15.0217	13.1482	3.47459	5.72472	4.37039	6.09777	4.01982	11.042	cluster 5	MAPKregulated corepressor interacting protein 2-like	XP_027237240.1	Litopenaeus vannamei
SEQ_4672	858.193	742.392	679.97	651.526	670.97	712.82	1081.47	908.322	994.263	1096.58	957.722	1004.82	cluster 5	Mediator of RNA polymerase II transcription subunit 14-like isoform X1	XP_037794572.1	Penaeus monodon
SEQ_19637	4.51681	9.91178	13.9085	2.64579	3.75543	3.75663	0	15.2659	2.18519	12.1955	2.00991	2.2084	cluster 5	Mediator of RNA polymerase II transcription subunit 14-like isoform X2	XP_037794573.1	Penaeus monodon
SEQ_7547	63.2353	59.4707	119.767	23.8121	46.317	22.5398	36.4832	34.3483	13.1112	49.7985	41.2032	46.3765	cluster 5	Mediator of RNA polymerase II transcription subunit 15-like	XP_037775977.1	Penaeus monodon
SEQ_21124	1123.56	1460	1944.09	1143.64	1045.89	1008.65	833.034	997.055	912.318	741.896	824.063	820.422	cluster 5	Mediator of RNA polymerase II transcription subunit 18-like	XP_037785090.1	Penaeus monodon
SEQ_10967	203.256	245.812	239.535	293.683	274.772	274.234	284.917	251.888	293.909	359.769	395.952	388.679	cluster 5	Mediator of RNA polymerase II transcription subunit 23-like isoform X1	XP_037789097.1	Penaeus monodon
SEQ_11730	3995.12	3117.25	2255.49	1257.41	1499.04	2061.45	1139.67	1251.8	1821.36	806.939	933.603	1137.33	cluster 5	Mediator of RNA polymerase II transcription subunit 30-like isoform X2	XP_037790339.1	Penaeus monodon
SEQ_14935	60.9769	53.5236	94.2685	74.7436	112.037	95.7939	52.9875	72.5131	113.63	155.493	107.53	112.629	cluster 5	Mediator of RNA polymerase II transcription subunit 7-like	XP_037775884.1	Penaeus monodon
SEQ_23417	163.734	149.668	274.306	372.395	459.414	484.605	197.183	313.905	332.149	385.176	380.878	409.659	cluster 5	Mediatorof RNA polymerase II transcription subunit 17-like isoform X2	XP_027226461.1	Litopenaeus vannamei
SEQ_9293	151.313	224.006	342.303	296.329	257.247	230.093	242.353	265.245	257.853	411.6	397.962	404.138	cluster 5	Mediatorof RNA polymerase II transcription subunit 24-like	XP_027218351.1	Litopenaeus vannamei
SEQ_15826	207.773	145.703	108.177	113.108	135.196	163.413	184.153	230.897	308.112	156.51	157.778	196.548	cluster 5	Mediatorof RNA polymerase II transcription subunit 28-like	XP_027213011.1	Litopenaeus vannamei
SEQ_22811	426.838	336.009	518.477	524.528	456.911	394.446	336.167	245.209	267.686	357.736	256.264	304.76	cluster 5	Mediatorof RNA polymerase II transcription subunit 8-like	XP_027208899.1	Litopenaeus vannamei
SEQ_28939	832.222	1017.94	1224.72	843.346	950.75	856.511	711.423	1011.37	834.744	986.823	1009.98	1126.29	cluster 5	Meiosis-specific nuclear structural protein 1-like	XP_037799611.1	Penaeus monodon
SEQ_13940	21.4548	19.8236	10.045	21.8278	12.5181	11.2699	34.7459	10.4953	22.9445	10.163	12.0595	8.83362	cluster 5	Mismatch repair endonuclease PMS2-like	XP_037791129.1	Penaeus monodon
SEQ_16410	0	0	0	0	2.50362	0	3.47459	1.90824	2.18519	160.575	128.634	239.612	cluster 5	Mitochondrial basic amino acids transporter-like	XP_037795222.1	Penaeus monodon
SEQ_14837	40.6513	27.753	13.9085	38.364	56.3315	59.1668	113.793	95.4119	137.667	132.118	153.758	156.797	cluster 5	Mitochondrial carnitine/acylcarnitine carrier protein-like	XP_037793567.1	Penaeus monodon
SEQ_18087	9.03361	0	4.63616	27.1194	21.9067	43.2012	33.0086	24.8071	29.5001	12.1955	5.02478	13.2504	cluster 5	Mitochondrial enolase superfamily member 1-like, partial	XP_037798818.1	Penaeus monodon
SEQ_18089	0	1.98236	1.54539	0	0	1.87831	413.477	354.932	414.094	0	6.02973	2.2084	cluster 5	Mitochondrial enolase superfamily member 1-like, partial	XP_037798818.1	Penaeus monodon
SEQ_26512	22.584	29.7353	11.5904	15.8747	18.1513	19.7223	13.0297	37.2107	17.4815	22.3585	13.0644	15.4588	cluster 5	Mitochondrial mRNA pseudouridine synthase Rpusd3-like	XP_037776597.1	Penaeus monodon
SEQ_4753	11.292	24.7794	16.9992	36.3796	23.1585	28.1747	44.3011	37.2107	15.2964	33.5378	19.0942	20.9798	cluster 5	Mitogen-activated protein kinase kinase kinase 11-like	XP_037802069.1	Penaeus monodon
SEQ_13934	20.3256	7.92942	13.9085	23.8121	4.38134	7.51325	6.08054	15.2659	21.8519	10.163	10.0496	8.83362	cluster 5	Mitogen-activated protein kinase kinase kinase kinase 3-like isoform X4	XP_037790308.1	Penaeus monodon
SEQ_3976	197.61	163.544	152.993	74.7436	125.181	76.0717	65.1486	75.3754	85.2226	23.3748	14.0694	35.3345	cluster 5	Mitogen-activated protein kinase kinase kinase kinase 3-like isoform X5	XP_037790309.1	Penaeus monodon
SEQ_15216	33.8761	67.4001	57.1793	92.6027	85.749	50.7144	26.0594	64.8801	89.5929	40.6518	31.1536	32.0219	cluster 5	MOG interacting and ectopic P-granules protein 1-like isoform X13	XP_037803787.1	Penaeus monodon
SEQ_15218	203.256	154.624	224.081	246.72	200.916	246.998	237.141	280.511	209.779	171.754	199.986	229.674	cluster 5	MOG interacting and ectopic P-granules protein 1-like isoform X4	XP_037803778.1	Penaeus monodon
SEQ_15215	59.8477	102.091	115.131	80.0352	88.2526	53.5319	52.1189	62.0178	56.815	81.3037	60.2973	48.5849	cluster 5	MOG interacting and ectopic P-granules protein 1-like isoform X5	XP_037803779.1	Penaeus monodon
SEQ_15217	280.042	177.421	97.3593	309.558	234.714	289.26	337.035	282.419	346.353	77.2385	95.4708	117.045	cluster 5	MOG interacting and ectopic P-granules protein 1-like isoform X8	XP_037803782.1	Penaeus monodon
SEQ_14140	121.954	163.544	149.13	123.691	134.57	93.9156	125.954	93.5037	100.519	72.157	58.2874	76.1899	cluster 5	Mothers against decapentaplegic homolog 4-like isoform X3	XP_037804283.1	Penaeus monodon
SEQ_9605	493.461	744.375	884.733	605.225	665.337	734.42	1474.1	2016.05	1576.62	962.432	1324.53	1461.96	cluster 5	M-phase inducer phosphatase-like isoform X2	XP_037805017.1	Penaeus monodon
SEQ_6003	998.214	1429.28	1104.95	1405.58	1561.01	1854.83	2339.27	3432.92	3270.14	1302.89	1860.17	2058.23	cluster 5	M-phase inducer phosphatase-like isoform X2	XP_037805017.1	Penaeus monodon
SEQ_27658	31.6177	37.6648	27.8169	19.8434	25.0362	26.2964	20.8476	13.3577	21.8519	18.2933	22.109	19.8756	cluster 5	M-phase phosphoprotein 8-like	XP_037795873.1	Penaeus monodon
SEQ_1917	647.033	621.469	309.85	656.156	599.617	564.433	703.605	615.407	870.8	492.903	357.764	352.24	cluster 5	MRNA (2'-O-methyladenosine-N(6)-)-methyltransferase-like	XP_037790835.1	Penaeus monodon
SEQ_14680	4.51681	0	1.54539	1.3229	1.25181	1.87831	0	0	0	702.26	1963.68	2033.94	cluster 5	MRNA turnover protein 4 homolog	XP_037791731.1	Penaeus monodon
SEQ_23341	9.03361	0	6.18154	3.96869	11.8922	18.7831	13.8984	16.22	19.6667	2.03259	14.0694	22.084	cluster 5	Mucin-2-like	XP_037791313.1	Penaeus monodon
SEQ_14801	6.77521	7.92942	0	2.64579	3.75543	1.87831	10.4238	1.90824	13.1112	10.163	12.0595	2.2084	cluster 5	Myb/SANT-like DNA-binding domain-containing protein 4	XP_037788975.1	Penaeus monodon
SEQ_17162	33.8761	41.6295	41.7254	35.7182	21.2808	30.053	27.7967	28.6236	10.926	16.2607	28.1387	19.8756	cluster 5	Myb-related protein B-like isoform X7	XP_037795402.1	Penaeus monodon
SEQ_14596	19.1964	17.8412	44.8162	53.5773	51.3242	35.6879	33.8773	38.1648	22.9445	50.8148	54.2676	53.0017	cluster 5	Myoneurin-like	XP_037790976.1	Penaeus monodon
SEQ_33498	73.3981	87.2237	170.765	117.738	110.785	104.246	102.5	91.5955	109.26	77.2385	107.53	115.941	cluster 5	Myoneurin-like isoform X12	XP_037798651.1	Penaeus monodon
SEQ_33696	68.8813	70.3736	67.2243	29.7652	43.1875	56.3494	38.2205	28.6236	24.0371	12.1955	16.0793	22.084	cluster 5	Myoneurin-like isoform X12	XP_037798651.1	Penaeus monodon
SEQ_6446	701.234	860.342	748.739	1225.66	1182.33	1133.56	1426.32	1836.68	1276.15	3657.65	3986.66	3884.58	cluster 5	Myosin heavy chain, muscle-like	XP_037787100.1	Penaeus monodon
SEQ_19762	284.559	372.683	367.029	224.892	237.844	249.816	448.222	401.684	387.872	117.89	137.679	123.671	cluster 5	Myotubularin-related protein 3-like isoform X2	XP_037788083.1	Penaeus monodon
SEQ_23674	4.51681	21.8059	43.2708	34.3953	22.5326	24.4181	27.7967	40.073	19.6667	42.6844	32.1586	33.1261	cluster 5	N(6)-adenine-specific methyltransferase METTL4-like isoform X1	XP_037799797.1	Penaeus monodon
SEQ_23675	243.908	229.953	165.356	110.462	154.599	160.596	113.793	139.301	172.63	67.0755	68.337	61.8353	cluster 5	N(6)-adenine-specific methyltransferase METTL4-like isoform X1	XP_037799797.1	Penaeus monodon
SEQ_8660	65.4937	45.5942	200.127	138.904	116.418	77.95	85.9962	98.2743	98.3337	167.689	151.748	149.067	cluster 5	N6-adenosine-methyltransferase subunit METTL3-like	XP_037794720.1	Penaeus monodon
SEQ_28480	65.4937	67.4001	35.5439	113.769	96.3894	120.212	79.9156	59.1554	65.5558	109.76	173.857	114.837	cluster 5	N-acetylserotoninO-methyltransferase-like protein	XP_027224797.1	Litopenaeus vannamei
SEQ_18440	6.77521	11.8941	7.72693	3.96869	10.0145	3.75663	9.55513	3.81648	8.74077	2.03259	8.03964	13.2504	cluster 5	NADH dehydrogenase	XP_037800710.1	Penaeus monodon
SEQ_2777	94.853	55.506	56.4066	40.3483	66.346	59.1668	92.9454	57.2472	68.8336	84.3525	75.3716	44.1681	cluster 5	NADHdehydrogenase [ubiquinone] 1 alpha subcomplex subunit 7-like	XP_027238810.1	Litopenaeus vannamei
SEQ_11722	1348.27	1599.76	1617.25	639.62	690.373	671.497	482.968	734.672	678.503	391.274	466.299	439.472	cluster 5	N-alpha-acetyltransferase 20-like	XP_037803287.1	Penaeus monodon
SEQ_32459	11.292	13.8765	54.0885	29.1037	21.9067	18.7831	26.0594	40.073	24.0371	53.8637	56.2775	60.7311	cluster 5	Nascent polypeptide-associated complex subunit alpha, muscle-specific form-like	XP_037790487.1	Penaeus monodon
SEQ_8672	147.925	129.844	129.812	171.315	177.757	135.239	147.67	137.393	159.519	128.053	114.565	149.067	cluster 5	Negative elongation factor B-like	XP_037792593.1	Penaeus monodon
SEQ_2547	4746.04	3501.83	2589.29	1019.29	1181.08	1385.26	1944.9	1940.68	2067.19	1939.09	2395.81	2393.91	cluster 5	Negative elongation factor D-like	XP_037778199.1	Penaeus monodon
SEQ_23309	11.292	13.8765	4.63616	7.27593	18.7772	11.2699	10.4238	13.3577	10.926	14.2281	12.0595	17.6672	cluster 5	Neural-cadherin-like isoform X1	XP_037788080.1	Penaeus monodon
SEQ_23310	6.77521	5.94707	13.9085	8.59882	7.51086	8.45241	19.1103	13.3577	13.1112	34.5541	14.0694	11.042	cluster 5	Neural-cadherin-like isoform X1	XP_037788080.1	Penaeus monodon
SEQ_18940	13.5504	38.6559	60.27	61.5146	69.4755	63.8626	61.674	44.8436	48.0743	69.1081	118.585	53.0017	cluster 5	Neuroguidin-like	XP_037785513.1	Penaeus monodon
SEQ_18941	15.8088	1.98236	0.772693	24.4736	16.2735	11.2699	41.6951	20.0365	21.8519	25.4074	2.00991	17.6672	cluster 5	Neuroguidin-like	XP_037785513.1	Penaeus monodon
SEQ_18835	243.908	212.112	183.128	183.882	226.578	303.347	121.611	114.494	115.815	61.994	115.57	143.546	cluster 5	NFU1 iron-sulfur cluster scaffold homolog, mitochondrial-like isoform X1	XP_037788858.1	Penaeus monodon
SEQ_26518	142.279	114.977	65.6789	114.43	98.893	108.942	126.823	84.9166	102.704	71.1407	76.3766	88.3362	cluster 5	NHP2-likeprotein 1	XP_027237467.1	Litopenaeus vannamei
SEQ_1587	6256.91	6185.94	3863.46	2829.01	2673.24	2839.07	3631.82	3229.69	3178.36	2385.25	2883.22	2561.75	cluster 5	NHP2-likeprotein 1	XP_027237467.1	Litopenaeus vannamei
SEQ_6128	374.895	208.147	241.853	383.64	277.276	399.141	221.505	160.292	207.593	166.672	152.753	172.256	cluster 5	Nicotinamide/nicotinicacid mononucleotide adenylyltransferase 1-like isoform X1	XP_027218342.1	Litopenaeus vannamei
SEQ_31555	15.8088	45.5942	118.222	100.54	88.8785	51.6536	55.5935	90.6413	48.0743	209.357	237.169	242.924	cluster 5	Ninein-like	XP_027238454.1	Litopenaeus vannamei
SEQ_28757	13.5504	5.94707	10.8177	60.8532	65.0941	97.6723	26.9281	7.63296	9.83337	2.03259	2.00991	0	cluster 5	Non-structural maintenance of chromosomes element 3 homolog	XP_037792363.1	Penaeus monodon
SEQ_5650	180.672	154.624	329.94	241.428	233.463	210.371	191.971	228.035	191.204	250.009	294.452	258.383	cluster 5	Notchless protein homolog 1-like	XP_037778983.1	Penaeus monodon
SEQ_8979	6803.44	6108.63	5760.42	3543.38	3446.86	4112.57	2468.7	2564.67	3142.31	1978.73	2348.58	2143.26	cluster 5	N-terminal Xaa-Pro-Lys N-methyltransferase 1-like	XP_037796851.1	Penaeus monodon
SEQ_15565	4.51681	11.8941	15.4539	1.3229	1.25181	1.87831	0	0	0	172.77	98.4856	152.38	cluster 5	N-terminalkinase-like protein isoform X1	XP_027212245.1	Litopenaeus vannamei
SEQ_19957	6.77521	21.8059	9.27231	21.1663	11.2663	5.63494	1.7373	3.81648	10.926	2.03259	12.0595	11.042	cluster 5	Nuclear hormone receptor FTZ-F1-like isoform X1	XP_037803372.1	Penaeus monodon
SEQ_15270	2.2584	15.8588	3.09077	21.1663	5.00724	13.1482	12.1611	13.3577	6.55558	6.09777	18.0892	8.83362	cluster 5	Nuclear inhibitor of protein phosphatase 1-like isoform X1	XP_037783890.1	Penaeus monodon
SEQ_29618	45.1681	55.506	33.9985	68.7906	110.159	120.212	54.7248	57.2472	96.1485	6.09777	8.03964	13.2504	cluster 5	Nuclear pore complex protein Nup107-like	XP_037780329.1	Penaeus monodon
SEQ_4732	22.584	28.7442	63.3608	33.0724	53.8279	17.844	28.6654	28.6236	24.0371	79.2711	74.3667	39.7513	cluster 5	Nuclear pore complex protein Nup155-like	XP_037787158.1	Penaeus monodon
SEQ_10630	268.75	206.165	163.811	227.538	167.743	191.588	308.37	335.85	316.853	258.139	296.462	312.489	cluster 5	Nuclear pore complex protein Nup98-Nup96-like	XP_037801682.1	Penaeus monodon
SEQ_11452	197.61	146.694	93.4958	557.6	559.559	626.417	1622.63	1761.3	2020.21	180.901	198.981	151.276	cluster 5	Nuclear speckle splicing regulatory protein 1-like	XP_037795273.1	Penaeus monodon
SEQ_25874	330.856	210.13	88.087	93.2641	67.5978	95.7939	138.984	60.1095	144.223	12.1955	12.0595	15.4588	cluster 5	Nuclearnucleic acid-binding protein C1D-like	XP_027234872.1	Litopenaeus vannamei
SEQ_13669	41.7805	38.6559	54.0885	65.4833	46.317	32.8705	65.1486	55.3389	21.8519	73.1733	48.2379	54.1059	cluster 5	Nuclearpore complex protein Nup160-like isoform X1	XP_027232275.1	Litopenaeus vannamei
SEQ_16458	1096.45	1537.32	2211.45	2765.51	3032.51	2869.12	1817.21	2553.22	2047.53	2449.27	2437.02	2337.6	cluster 5	Nuclearpore glycoprotein p62-like	XP_027238407.1	Litopenaeus vannamei
SEQ_16459	670.746	520.368	197.037	277.808	223.448	242.302	350.065	192.732	332.149	160.575	132.654	151.276	cluster 5	Nuclearpore glycoprotein p62-like	XP_027238407.1	Litopenaeus vannamei
SEQ_7523	968.855	2329.27	2385.3	2175.5	2364.67	2067.08	1814.61	2838.51	1782.03	3227.76	3925.36	2663.34	cluster 5	Nuclearpore glycoprotein p62-like	XP_027238407.1	Litopenaeus vannamei
SEQ_9943	2411.98	1685.99	1600.25	1622.53	1653.64	1936.54	1467.15	1411.14	1611.58	889.259	1127.56	1076.6	cluster 5	Nucleolar complex protein 3 homolog	XP_037788328.1	Penaeus monodon
SEQ_13176	13028.7	6217.66	2736.88	2811.15	3047.53	5407.66	1616.55	1793.74	1942.64	1217.52	1811.93	6409.89	cluster 5	Nucleolar protein 11-like	XP_037800510.1	Penaeus monodon
SEQ_598	207.773	251.759	274.306	451.107	420.608	360.636	380.468	295.777	270.964	357.736	324.601	397.513	cluster 5	Nucleolar protein 14-like	XP_037786779.1	Penaeus monodon
SEQ_808	74.5273	67.4001	84.2235	187.851	174.628	168.109	526.401	592.508	477.465	1061.01	827.078	978.323	cluster 5	Nucleoporin GLE1-like	XP_037778148.1	Penaeus monodon
SEQ_19505	0	1.98236	0	11.9061	11.2663	13.1482	5.21189	15.2659	15.2964	36.5866	40.1982	46.3765	cluster 5	Nucleoporin Nup37-like	XP_037792563.1	Penaeus monodon
SEQ_26704	749.79	984.24	1291.94	1031.86	1178.58	1212.45	685.363	977.018	689.429	804.906	897.425	855.756	cluster 5	Nucleoporin p54-like	XP_037778168.1	Penaeus monodon
SEQ_29315	115.179	151.65	204.764	195.789	169.62	140.873	321.4	208.952	217.427	83.3362	106.525	124.775	cluster 5	Nucleoporin p58/p45-like isoform X1	XP_037794379.1	Penaeus monodon
SEQ_5709	8667.75	8305.08	7768.65	4915.88	5732.04	5999.33	4209.47	4741.02	5221.52	4852.81	4452.96	4559.25	cluster 5	Nucleoporin SEH1-like	XP_037798907.1	Penaeus monodon
SEQ_18141	2.2584	0	3.09077	1.98434	6.25905	5.63494	1.7373	7.63296	0	10.163	14.0694	17.6672	cluster 5	NucleoporinNUP35-like	XP_027207236.1	Litopenaeus vannamei
SEQ_11615	9743.88	11291.5	6901.69	9768.26	10798.1	12446.6	20828.4	34881.7	26154.6	31575.3	46423.9	44618.6	cluster 5	NucleoporinNUP35-like	XP_027207236.1	Litopenaeus vannamei
SEQ_32603	248.424	324.115	346.939	293.683	263.506	261.085	253.645	264.291	300.464	274.4	273.348	297.03	cluster 5	NudCdomain-containing protein 1-like	XP_027233850.1	Litopenaeus vannamei
SEQ_32604	4.51681	17.8412	29.3623	8.59882	7.51086	13.1482	8.68648	35.3024	20.7593	64.0266	56.2775	55.2101	cluster 5	NudCdomain-containing protein 1-like	XP_027233850.1	Litopenaeus vannamei
SEQ_9025	11.292	11.8941	1.54539	0	1.25181	5.63494	10.4238	11.4494	13.1112	395.339	574.834	806.067	cluster 5	Oligoribonuclease, mitochondrial-like	XP_037799672.1	Penaeus monodon
SEQ_11759	26875	17343.6	10901.1	9605.54	9936.25	12894.6	5636.66	5145.57	6515.16	1644.37	1801.88	1910.27	cluster 5	Oligosaccharyltransferase complex subunit OSTC-like	XP_037801672.1	Penaeus monodon
SEQ_33506	120.825	225.989	248.807	74.0822	57.5833	55.4102	33.8773	47.706	32.7779	25.4074	30.1487	17.6672	cluster 5	O-phosphoseryl-tRNA(Sec) selenium transferase-like	XP_037802895.1	Penaeus monodon
SEQ_934	324.081	295.371	256.534	177.929	161.484	185.953	198.92	184.145	213.056	171.754	203.001	195.444	cluster 5	Organic cation transporter protein-like	XP_037789627.1	Penaeus monodon
SEQ_27611	73.3981	121.915	128.267	72.0978	75.7345	94.8548	61.674	87.779	53.5372	54.88	84.4162	87.232	cluster 5	Origin recognition complex subunit 4-like	XP_037795629.1	Penaeus monodon
SEQ_1365	145.667	148.677	87.3143	310.88	232.837	227.276	233.666	163.154	146.408	108.744	131.649	120.358	cluster 5	Origin recognition complex subunit 4-like	XP_037795629.1	Penaeus monodon
SEQ_8297	1500.71	1224.1	1558.52	1963.84	1826.39	1936.54	1620.9	1494.15	1654.19	1397.41	1544.62	1836.29	cluster 5	Paired amphipathic helix protein Sin3a-like, partial	XP_037795535.1	Penaeus monodon
SEQ_21279	4583.43	4229.36	3446.98	3004.3	3271.61	3707.79	2309.74	2377.67	2701.99	2049.87	1988.81	2136.63	cluster 5	PAN2-PAN3 deadenylation complex subunit pan3-like	XP_037795511.1	Penaeus monodon
SEQ_10670	4.51681	9.91178	13.9085	3.96869	5.00724	2.81747	0	11.4494	13.1112	0	4.01982	2.2084	cluster 5	Partitioning defective 3 homolog isoform X16	XP_037789015.1	Penaeus monodon
SEQ_10680	793.829	1015.96	876.233	512.622	588.351	738.177	284.917	282.419	139.852	4840.62	5725.23	3688.03	cluster 5	Partitioning defective 3 homolog isoform X16	XP_037789015.1	Penaeus monodon
SEQ_21940	5817.65	7447.71	5464.48	3012.89	3474.4	4121.02	562.015	742.305	356.187	166.672	333.645	114.837	cluster 5	PCI domain-containing protein 2-like	XP_037786973.1	Penaeus monodon
SEQ_7260	0	0	0	8.59882	5.00724	7.51325	70.3605	83.0084	93.9633	175.819	192.951	197.652	cluster 5	Pentatricopeptiderepeat-containing protein 1, mitochondrial-like	XP_027223767.1	Litopenaeus vannamei
SEQ_5773	116.308	131.827	127.494	102.524	131.44	131.482	137.246	130.714	170.445	408.551	507.502	401.93	cluster 5	Peptidyl-prolyl cis-trans isomerase E-like	XP_037796757.1	Penaeus monodon
SEQ_18992	22.584	22.7971	60.27	26.4579	25.6621	1.87831	21.7162	41.0271	29.5001	8.13037	18.0892	8.83362	cluster 5	Peptidylprolyl isomerase domain and WD repeat-containing protein 1-like	XP_037797450.1	Penaeus monodon
SEQ_25110	4775.39	6330.65	4615.29	4143.97	4638.58	5226.4	3208.79	3437.69	3530.18	4856.88	4063.03	4309.7	cluster 5	Peptidyl-tRNAhydrolase 2, mitochondrial-like	XP_027210857.1	Litopenaeus vannamei
SEQ_12837	264.233	368.718	359.302	230.184	199.038	223.519	191.971	166.971	184.649	199.194	200.991	200.965	cluster 5	Periodic tryptophan protein 2 homolog	XP_037794205.1	Penaeus monodon
SEQ_27440	2.2584	7.92942	6.18154	1.3229	5.63315	3.75663	1.7373	5.72472	8.74077	29.4726	6.02973	8.83362	cluster 5	PH domain leucine-rich repeat-containing protein phosphatase 2-like	XP_037777789.1	Penaeus monodon
SEQ_21345	49.6849	23.7883	16.9992	19.8434	6.25905	13.1482	15.6357	3.81648	15.2964	4.06518	10.0496	2.2084	cluster 5	PHD finger protein 19-like isoform X2	XP_037773227.1	Penaeus monodon
SEQ_2531	1773.98	3308.55	3950.78	4051.37	4678.64	4192.39	2468.7	3913.8	2787.21	7690.31	7978.34	7493.11	cluster 5	Phosphatidylinositol N-acetylglucosaminyltransferase subunit Q-like isoform X1	XP_037779536.1	Penaeus monodon
SEQ_33528	252.941	220.041	138.312	235.475	230.333	231.032	440.405	436.033	463.261	205.292	237.169	226.361	cluster 5	Phosphatidylserine synthase 1-like	XP_037795156.1	Penaeus monodon
SEQ_11145	4.51681	5.94707	16.9992	34.3953	15.0217	16.9048	15.6357	13.3577	4.37039	80.2874	56.2775	35.3345	cluster 5	Phosphofurinacidic cluster sorting protein 2-like isoform X1	XP_027222514.1	Litopenaeus vannamei
SEQ_18589	22.584	19.8236	10.8177	1.3229	0	0	0	0	0	2.03259	0	2.2084	cluster 5	Phospholipase D alpha 1-like	XP_037801152.1	Penaeus monodon
SEQ_16129	20.3256	21.8059	67.2243	67.4677	41.3097	46.9578	38.2205	34.3483	39.3335	56.9126	66.327	66.2521	cluster 5	Phosphopantothenate--cysteine ligase-like isoform X1	XP_037789108.1	Penaeus monodon
SEQ_30815	408.771	373.674	529.294	645.573	530.142	575.703	1093.63	1213.64	937.448	2652.53	2435.01	2507.64	cluster 5	PiggyBac transposable element-derived protein 4-like	XP_037796957.1	Penaeus monodon
SEQ_18221	64.3645	41.6295	44.8162	44.9785	48.8206	64.8018	72.9664	57.2472	48.0743	28.4563	14.0694	33.1261	cluster 5	PiggyBactransposable element-derived protein 4-like	XP_027229857.1	Litopenaeus vannamei
SEQ_18889	0	1.98236	10.8177	6.61448	5.00724	7.51325	1.7373	5.72472	6.55558	6.09777	0	4.41681	cluster 5	PiggyBactransposable element-derived protein 4-like	XP_027226073.1	Litopenaeus vannamei
SEQ_18298	27.1008	23.7883	16.2265	7.93737	13.7699	3.75663	20.8476	41.9813	30.5927	19.3096	22.109	35.3345	cluster 5	PIH1 domain-containing protein 1-like	XP_037805033.1	Penaeus monodon
SEQ_23128	54.2017	102.091	71.0877	125.675	115.167	130.543	92.9454	101.137	105.982	74.1896	99.4906	106.003	cluster 5	Piwi-like protein Siwi	XP_037801688.1	Penaeus monodon
SEQ_29532	5753.28	12465.1	32773	4444.27	5337.72	4983.16	683.626	2385.3	906.855	555.914	600.963	417.388	cluster 5	Poly [ADP-ribose] polymerase 2-like isoform X1	XP_037793637.1	Penaeus monodon
SEQ_13913	120.825	121.915	169.22	110.462	97.6412	94.8548	68.6232	55.3389	38.2409	64.0266	78.3865	50.7933	cluster 5	Poly [ADP-ribose] polymerase 2-like isoform X2	XP_037793638.1	Penaeus monodon
SEQ_7070	352.311	437.109	625.108	561.569	530.768	434.829	496.867	524.766	470.909	731.733	680.355	724.356	cluster 5	Poly(rC)-binding protein 3-like	XP_037798928.1	Penaeus monodon
SEQ_9416	11.292	15.8588	20.8627	22.4892	27.5398	18.7831	23.4535	20.9906	22.9445	20.3259	31.1536	41.9597	cluster 5	Polycomb protein suz12-A-like	XP_037775286.1	Penaeus monodon
SEQ_23370	0	0	0	0	0	0	17.373	17.1741	15.2964	38.6192	40.1982	48.5849	cluster 5	Polypeptide N-acetylgalactosaminyltransferase 1-like	XP_037803698.1	Penaeus monodon
SEQ_16216	0	1.98236	1.54539	294.344	323.593	350.305	166.78	166.017	181.371	24.3911	16.0793	11.042	cluster 5	Polypyrimidinetract-binding protein 1-like isoform X6	XP_027228430.1	Litopenaeus vannamei
SEQ_28665	9.03361	3.96471	10.8177	0	3.75543	3.75663	1.7373	3.81648	0	8.13037	0	2.2084	cluster 5	Potassium channel subfamily K member 18-like	XP_037799785.1	Penaeus monodon
SEQ_12387	4.51681	3.96471	6.18154	1.3229	0	0	7.81783	0	4.37039	0	8.03964	13.2504	cluster 5	PR domain zinc finger protein 15-like isoform X1	XP_037798599.1	Penaeus monodon
SEQ_16500	42.9097	33.7	64.1335	25.135	48.1947	41.3229	34.7459	62.9719	43.7039	109.76	93.4608	70.6689	cluster 5	PR domain zinc finger protein 15-like isoform X2	XP_037798600.1	Penaeus monodon
SEQ_27853	117.437	117.95	121.313	54.2387	65.0941	60.106	107.712	53.4307	54.6298	27.44	32.1586	35.3345	cluster 5	Pre-mRNA3'-end-processing factor FIP1-like	XP_027235519.1	Litopenaeus vannamei
SEQ_2873	38294.6	31593.8	19637.2	16502.5	16667.2	19977.7	25624.3	22616.4	26252.9	11524.8	14351.8	13439.2	cluster 5	Pre-mRNA3'-end-processing factor FIP1-like	XP_027235519.1	Litopenaeus vannamei
SEQ_3663	5922.66	4438.49	2971.78	2415.61	2666.98	3179.98	2132.53	2165.85	2579.62	1738.88	1735.56	1767.83	cluster 5	Pre-mRNA3'-end-processing factor FIP1-like	XP_027235519.1	Litopenaeus vannamei
SEQ_3542	138.892	224.006	275.851	130.305	145.21	110.82	77.3097	117.357	89.5929	127.037	96.4757	149.067	cluster 5	Pre-mRNA-processing factor 17-like	XP_037795231.1	Penaeus monodon
SEQ_28299	219.065	203.191	212.49	326.094	296.679	187.831	155.488	113.54	137.667	112.809	93.4608	125.879	cluster 5	Pre-mRNA-processing factor 40 homolog A-like	XP_037789191.1	Penaeus monodon
SEQ_5226	2928.02	1420.36	597.291	423.327	585.847	1055.61	930.322	992.284	1134.12	887.226	1509.44	2205.09	cluster 5	Pre-mRNA-processing factor 40 homolog A-like	XP_037789191.1	Penaeus monodon
SEQ_24497	22.584	26.7618	10.045	25.135	22.5326	35.6879	40.8265	26.7153	38.2409	57.9289	46.2279	27.605	cluster 5	Pre-mRNA-splicing factor ATP-dependent RNA helicase DHX16-like	XP_037804248.1	Penaeus monodon
SEQ_24651	230.357	244.821	150.675	140.227	163.987	159.657	137.246	152.659	131.112	129.07	120.595	109.316	cluster 5	Pre-mRNA-splicing factor ATP-dependent RNA helicase DHX16-like	XP_037804248.1	Penaeus monodon
SEQ_193	20.3256	7.92942	8.49962	1.3229	1.25181	7.51325	0	0	2.18519	1.0163	0	0	cluster 5	Pre-mRNA-splicing factor ATP-dependent RNA helicase PRP16-like	XP_037774542.1	Penaeus monodon
SEQ_10118	103.887	160.571	121.313	220.924	279.78	296.773	526.401	677.425	443.594	1684	2317.43	2080.32	cluster 5	Pre-mRNA-splicing factor syf1 homolog	XP_037797395.1	Penaeus monodon
SEQ_13121	64.3645	38.6559	15.4539	85.9882	41.3097	35.6879	72.0978	75.3754	55.7224	136.184	102.505	92.753	cluster 5	Pre-mRNA-splicing regulator WTAP-like	XP_037787124.1	Penaeus monodon
SEQ_1475	322.952	431.162	386.346	545.694	476.314	525.928	265.806	288.144	295.001	375.013	409.017	282.676	cluster 5	Pre-mRNA-splicingfactor SPF27-like	XP_027231788.1	Litopenaeus vannamei
SEQ_21155	72.2689	82.2678	60.27	64.8219	51.9501	47.897	45.1697	55.3389	30.5927	38.6192	40.1982	37.5429	cluster 5	Probable 26S proteasome non-ATPase regulatory subunit 3	XP_037776170.1	Penaeus monodon
SEQ_21156	20.3256	27.753	13.9085	28.4423	39.432	19.7223	15.6357	19.0824	33.8705	51.8311	36.1784	48.5849	cluster 5	Probable 26S proteasome non-ATPase regulatory subunit 3	XP_037776170.1	Penaeus monodon
SEQ_27529	1213.89	1419.37	1338.3	907.506	960.765	970.148	474.282	538.123	477.465	421.763	351.734	371.012	cluster 5	Probable ATP-dependent RNA helicase DDX52	XP_037795540.1	Penaeus monodon
SEQ_11420	258.587	288.433	257.307	289.053	306.068	240.424	390.023	282.419	313.575	371.964	256.264	282.676	cluster 5	Probable ATP-dependent RNA helicase DDX52	XP_037795540.1	Penaeus monodon
SEQ_27704	13.5504	13.8765	10.8177	561.569	559.559	658.349	3477.2	3884.22	5098.06	5194.29	6474.93	6489.39	cluster 5	Probable ATP-dependent RNA helicase DHX34	XP_037779518.1	Penaeus monodon
SEQ_27705	6.77521	1.98236	3.09077	13.229	8.76267	0.939156	7.81783	7.63296	2.18519	28.4563	54.2676	45.2723	cluster 5	Probable ATP-dependent RNA helicase DHX34	XP_037779518.1	Penaeus monodon
SEQ_13563	38.3929	11.8941	16.9992	21.1663	7.51086	11.2699	10.4238	11.4494	6.55558	8.13037	6.02973	17.6672	cluster 5	Probable ATP-dependent RNA helicase DHX37	XP_037794154.1	Penaeus monodon
SEQ_25563	88.0777	114.977	72.6331	5.29158	1.25181	5.63494	31.2713	30.5318	32.7779	8.13037	10.0496	8.83362	cluster 5	Probable cytochrome P450 49a1 isoform X2	XP_037803808.1	Penaeus monodon
SEQ_24658	634.611	636.336	418.027	2936.83	2703.91	2777.09	1697.34	1317.64	1834.47	1467.53	1725.51	1776.66	cluster 5	Probable DNA-3-methyladenine glycosylase	XP_037798962.1	Penaeus monodon
SEQ_1003	6.77521	13.8765	29.3623	33.0724	28.7916	20.6614	69.4919	58.2013	41.5187	24.3911	42.2081	41.9597	cluster 5	Probable endonuclease 4	XP_037794632.1	Penaeus monodon
SEQ_17034	1121.3	1075.43	811.327	484.841	498.221	478.97	669.728	644.031	727.67	213.422	262.293	260.592	cluster 5	Probable glutamate receptor	XP_037797156.1	Penaeus monodon
SEQ_24779	49.6849	79.2942	86.5416	35.7182	53.2019	82.6458	53.8562	36.2565	37.1483	60.9777	66.327	101.587	cluster 5	Probable inactive tRNA-specific adenosine deaminase-like protein 3 isoform X1	XP_037788315.1	Penaeus monodon
SEQ_18959	67.7521	53.5236	44.8162	42.3327	50.0724	60.106	80.7843	73.4672	123.463	20.3259	60.2973	59.6269	cluster 5	Probable kinetochore protein NUF2 isoform X2	XP_037804450.1	Penaeus monodon
SEQ_7686	142.279	152.641	132.903	249.366	211.556	235.728	118.136	94.4578	154.056	147.363	150.743	110.42	cluster 5	Probable malonyl-CoA-acyl carrier protein transacylase, mitochondrial	XP_037792398.1	Penaeus monodon
SEQ_16944	22.584	9.91178	10.8177	6.61448	8.76267	3.75663	6.94919	1.90824	0	2.03259	8.03964	8.83362	cluster 5	Probable RNA polymerase II nuclear localization protein SLC7A6OS	XP_037785306.1	Penaeus monodon
SEQ_12875	329.727	408.365	489.114	330.724	352.385	284.564	254.514	398.822	295.001	238.829	245.209	278.259	cluster 5	Probable RNA-binding protein 19	XP_037796239.1	Penaeus monodon
SEQ_22408	11.292	7.92942	18.5446	14.5519	17.5253	3.75663	15.6357	28.6236	14.2038	33.5378	14.0694	19.8756	cluster 5	Probable serine/threonine-protein kinase DDB_G0281745	XP_037777510.1	Penaeus monodon
SEQ_15071	364.732	272.574	118.995	192.481	184.016	171.866	193.709	124.99	183.556	14.2281	17.0842	15.4588	cluster 5	Probable sodium/potassium/calcium exchanger CG1090 isoform X2	XP_037793289.1	Penaeus monodon
SEQ_11705	280.042	253.742	291.305	259.949	222.822	225.398	198.052	230.897	185.741	174.803	193.956	191.027	cluster 5	Probable U3 small nucleolar RNA-associated protein 11	XP_037802836.1	Penaeus monodon
SEQ_14439	329.727	499.554	747.966	343.291	371.162	377.541	261.463	294.823	221.797	178.868	256.264	195.444	cluster 5	Probablemethylthioribulose-1-phosphate dehydratase isoform X1	XP_027213658.1	Litopenaeus vannamei
SEQ_17445	5.64601	15.8588	3.86346	9.26027	10.6404	14.0873	12.1611	4.7706	10.926	32.5215	25.1239	19.8756	cluster 5	Probablemethylthioribulose-1-phosphate dehydratase isoform X2	XP_027213659.1	Litopenaeus vannamei
SEQ_11321	774.632	648.23	703.15	848.638	788.641	871.537	1187.44	950.303	1161.43	1228.7	1208.96	1226.77	cluster 5	Probablemethylthioribulose-1-phosphate dehydratase isoform X2	XP_027213659.1	Litopenaeus vannamei
SEQ_32177	0	3.96471	0	496.086	522.005	456.43	218.031	236.622	39.3335	69.1081	531.621	35.3345	cluster 5	Probablesignal peptidase complex subunit 2 isoform X1	XP_027214316.1	Litopenaeus vannamei
SEQ_29032	46.2973	60.4618	69.5423	79.3737	92.634	83.5849	47.7756	57.2472	41.5187	67.0755	61.3023	93.8572	cluster 5	Programmedcell death protein 7-like	XP_027237653.1	Litopenaeus vannamei
SEQ_6300	34149.3	31260.8	19342	18367.1	19635.3	24093.1	10194.5	10436.2	12812.9	2791.76	3980.63	4553.73	cluster 5	Proliferating cell nuclear antigen-like	XP_037796537.1	Penaeus monodon
SEQ_3467	132.117	83.2589	54.8612	154.779	160.858	189.71	92.0767	80.146	112.537	80.2874	68.337	82.8151	cluster 5	Proline-rich protein PRCC-like	XP_037778006.1	Penaeus monodon
SEQ_14126	0	0	0	0.661448	1.25181	7.51325	77.3097	89.6872	167.167	370.948	228.125	335.677	cluster 5	Prolyl endopeptidase-like	XP_037790956.1	Penaeus monodon
SEQ_17117	0	5.94707	1.54539	7.27593	18.7772	18.7831	3.47459	11.4494	4.37039	65.0429	73.3617	57.4185	cluster 5	Prolyl endopeptidase-like	XP_037790954.1	Penaeus monodon
SEQ_2133	20.3256	35.6824	37.8619	4.63013	3.75543	11.2699	13.8984	51.5224	39.3335	24.3911	73.3617	70.6689	cluster 5	Prolyl endopeptidase-like	XP_037790954.1	Penaeus monodon
SEQ_26684	47.4265	33.7	47.1343	32.4109	42.5616	42.262	36.4832	36.2565	50.2595	72.157	70.3469	86.1278	cluster 5	Prostaglandin reductase 1-like isoform X1	XP_037788238.1	Penaeus monodon
SEQ_26685	27.1008	45.5942	35.5439	31.7495	51.3242	28.1747	43.4324	42.9354	49.1669	72.157	78.3865	70.6689	cluster 5	Prostaglandin reductase 1-like isoform X1	XP_037788238.1	Penaeus monodon
SEQ_1302	22.584	26.7618	6.95423	30.4266	19.4031	30.053	26.9281	3.81648	20.7593	21.3422	8.03964	9.93782	cluster 5	Prostaglandin reductase 1-like isoform X1	XP_037788238.1	Penaeus monodon
SEQ_11684	0	3.96471	0	1.3229	1.25181	3.75663	24.3221	20.0365	30.5927	6.09777	8.03964	6.62521	cluster 5	Proteasome assembly chaperone 1-like	XP_037786977.1	Penaeus monodon
SEQ_21168	6.77521	7.92942	1.54539	11.9061	7.51086	15.0265	4.34324	18.1283	21.8519	8.13037	2.00991	6.62521	cluster 5	Proteasome subunit alpha type-1-like	XP_037789378.1	Penaeus monodon
SEQ_21169	0	0	0	2.64579	2.50362	1.87831	3.47459	3.81648	2.18519	27.44	20.0991	26.5008	cluster 5	Proteasome subunit alpha type-1-like	XP_037789378.1	Penaeus monodon
SEQ_11639	116.308	295.371	262.716	80.0352	61.9646	64.8018	47.7756	93.5037	96.1485	81.3037	96.4757	94.9614	cluster 5	Proteasome subunit alpha type-3-like	XP_037785818.1	Penaeus monodon
SEQ_32979	42.9097	69.3824	71.8604	527.174	362.399	333.4	322.268	271.924	217.427	107.727	157.778	111.524	cluster 5	Proteasome subunit alpha type-5-like	XP_037790746.1	Penaeus monodon
SEQ_33299	25.9716	13.8765	6.95423	18.5205	7.51086	16.9048	17.373	9.54119	10.926	21.3422	28.1387	22.084	cluster 5	Proteasome subunit alpha type-6-like	XP_037789187.1	Penaeus monodon
SEQ_7866	593.96	563.98	360.847	458.383	422.486	478.031	191.971	245.209	215.242	52.8474	94.4658	100.482	cluster 5	Proteasome subunit alpha type-6-like	XP_037789187.1	Penaeus monodon
SEQ_21467	234.874	172.465	132.903	177.929	148.965	170.926	262.332	189.87	233.816	98.5807	121.6	133.608	cluster 5	Proteasome subunit alpha type-7-like	XP_037793551.1	Penaeus monodon
SEQ_33730	308.272	267.618	202.445	333.37	401.205	417.925	355.277	356.841	462.168	519.327	549.711	547.684	cluster 5	Proteasome subunit beta type-1-like	XP_037792210.1	Penaeus monodon
SEQ_11707	3474.55	3748.63	2019.82	2905.08	3255.96	4293.82	7056.9	11740.4	9122.09	10571.5	14982.9	15743.7	cluster 5	Proteasome subunit beta type-1-like	XP_037792210.1	Penaeus monodon
SEQ_5755	936.108	957.478	645.198	847.976	1122.87	1151.41	778.309	846.304	1057.63	1149.43	1094.4	1030.22	cluster 5	Proteasome subunit beta type-2-like	XP_037789562.1	Penaeus monodon
SEQ_23199	28.23	23.7883	21.6354	27.7808	28.1657	21.6006	19.1103	16.22	30.5927	78.2548	56.2775	50.7933	cluster 5	Proteasome subunit beta type-4-like	XP_037789375.1	Penaeus monodon
SEQ_26496	2.2584	3.96471	12.3631	3.96869	6.88496	3.75663	23.4535	28.6236	8.74077	6.09777	24.1189	28.7093	cluster 5	Proteasome subunit beta type-5-like	XP_037786633.1	Penaeus monodon
SEQ_26497	47.4265	39.6471	101.995	21.1663	16.2735	22.5398	20.8476	68.6966	33.8705	132.118	59.2924	70.6689	cluster 5	Proteasome subunit beta type-5-like	XP_037786633.1	Penaeus monodon
SEQ_16807	197.61	314.203	179.265	107.155	168.994	160.596	222.374	232.805	228.353	41.6681	65.3221	69.5647	cluster 5	Proteasome subunit beta type-5-like	XP_037786633.1	Penaeus monodon
SEQ_11731	12232.6	9640.2	8170.45	4373.49	4551.58	5875.36	4027.05	4907.99	5729.58	2409.64	3597.74	3523.51	cluster 5	Proteasome subunit beta type-5-like	XP_037786633.1	Penaeus monodon
SEQ_2746	239070	204350	118662	113644	118669	153968	123174	125155	156836	59801.9	82418.4	84669.1	cluster 5	Proteasome subunit beta type-6-like	XP_037794801.1	Penaeus monodon
SEQ_25313	58.7185	61.453	111.268	104.509	73.8568	78.8891	66.8859	74.4213	74.2966	156.51	154.763	214.215	cluster 5	Proteasomeactivator complex subunit 3-like	XP_027223431.1	Litopenaeus vannamei
SEQ_24885	2.2584	7.92942	4.63616	2.64579	11.2663	3.75663	3.47459	15.2659	2.18519	8.13037	10.0496	11.042	cluster 5	Proteasomeassembly chaperone 4-like	XP_027233407.1	Litopenaeus vannamei
SEQ_5881	2266.31	2277.73	2699.79	1584.83	1741.89	1807.88	1572.25	2121.01	1833.38	2212.48	1906.4	1993.08	cluster 5	Proteasomeassembly chaperone 4-like	XP_027233407.1	Litopenaeus vannamei
SEQ_16806	15.8088	41.6295	88.087	43.6556	32.5471	46.9578	29.534	57.2472	39.3335	87.4014	65.3221	40.8555	cluster 5	Proteasomesubunit beta type-3-like	XP_027219829.1	Litopenaeus vannamei
SEQ_5625	1621.53	1414.41	1213.13	820.195	841.217	909.103	656.698	549.573	671.947	382.127	361.784	362.178	cluster 5	Protein AAR2 homolog	XP_037793087.1	Penaeus monodon
SEQ_19747	9.03361	13.8765	9.27231	5.95303	6.88496	0	5.21189	1.90824	2.18519	0	0	0	cluster 5	Protein ABHD13-like	XP_037801773.1	Penaeus monodon
SEQ_25602	21.4548	21.8059	67.2243	37.7025	43.1875	24.4181	18.2416	34.3483	18.5741	118.907	77.3816	73.9815	cluster 5	Protein arginine methyltransferase NDUFAF7, mitochondrial-like isoform X1	XP_037788247.1	Penaeus monodon
SEQ_7798	4.51681	0	0	14.5519	22.5326	20.6614	50.3816	38.1648	112.537	27.44	36.1784	6.62521	cluster 5	Protein arginine methyltransferase NDUFAF7, mitochondrial-like isoform X1	XP_037788247.1	Penaeus monodon
SEQ_27241	6.77521	9.91178	7.72693	15.2133	13.7699	7.51325	22.5849	26.7153	10.926	29.4726	13.0644	17.6672	cluster 5	Protein arginine N-methyltransferase 9-like isoform X1	XP_037794322.1	Penaeus monodon
SEQ_7815	2.2584	0	1.54539	2.64579	1.25181	1.87831	46.907	34.3483	52.4446	329.28	451.225	664.73	cluster 5	Protein CLP1 homolog	XP_037790346.1	Penaeus monodon
SEQ_3792	49.6849	63.4354	83.4508	89.9569	77.6122	94.8548	102.5	113.54	61.1854	113.825	100.496	123.671	cluster 5	Protein cramped-like	XP_037802613.1	Penaeus monodon
SEQ_8917	2.2584	1.98236	3.09077	94.587	97.6412	151.204	317.925	311.043	781.207	299.807	687.389	1564.65	cluster 5	Protein CWC15 homolog	XP_037787315.1	Penaeus monodon
SEQ_2254	2397.3	2344.14	1901.6	1561.68	1383.25	1321.39	1581.81	1214.59	1501.23	846.574	784.87	880.049	cluster 5	Protein downstream neighbor of son homolog	XP_037793098.1	Penaeus monodon
SEQ_31148	0	0	0	17.8591	10.0145	15.0265	33.0086	51.5224	42.6113	65.0429	96.4757	85.0235	cluster 5	Protein FRG1-like	XP_037780368.1	Penaeus monodon
SEQ_28413	902.232	929.725	616.609	752.728	718.539	777.621	988.522	1164.03	1034.69	584.37	785.875	691.23	cluster 5	Protein gooseberry-neuro-like isoform X2	XP_037778454.1	Penaeus monodon
SEQ_23504	29.3592	74.3383	43.2708	116.415	134.57	152.143	76.441	38.1648	30.5927	101.63	113.56	107.108	cluster 5	Protein inscuteable homolog	XP_037789524.1	Penaeus monodon
SEQ_11994	369.249	411.339	571.793	852.606	750.46	725.968	760.067	771.883	715.651	1018.33	1008.98	1004.82	cluster 5	Protein kinase C-like	XP_037793874.1	Penaeus monodon
SEQ_17962	0	3.96471	0	1.3229	6.25905	0	4.34324	3.81648	0	12.1955	6.02973	6.62521	cluster 5	Protein MON2 homolog isoform X4	XP_037778444.1	Penaeus monodon
SEQ_29415	115.179	139.756	128.267	6.61448	8.76267	1.87831	31.2713	51.5224	29.5001	14.2281	6.02973	23.1882	cluster 5	Protein obstructor-E-like	XP_037792788.1	Penaeus monodon
SEQ_22863	129.858	84.2501	99.6774	104.509	87.6267	110.82	96.4199	159.338	171.538	251.025	260.283	308.072	cluster 5	Protein O-linked-mannose beta-1,2-N-acetylglucosaminyltransferase 1-like	XP_037799912.1	Penaeus monodon
SEQ_13651	32.7469	44.603	35.5439	39.6869	41.9357	52.5928	43.4324	43.8895	38.2409	107.727	124.614	99.3782	cluster 5	Protein pellino-like	XP_027238763.1	Penaeus vannamei
SEQ_17556	453.939	431.162	351.575	287.068	269.139	427.316	291.866	256.658	295.001	157.526	204.006	214.215	cluster 5	Protein polybromo-1-like, partial	XP_037785862.1	Penaeus monodon
SEQ_18622	0	5.94707	6.18154	2.64579	6.25905	0	3.47459	1.90824	2.18519	2.03259	2.00991	2.2084	cluster 5	Protein regulator of cytokinesis 1-like	XP_037802127.1	Penaeus monodon
SEQ_22086	4.51681	1.98236	3.09077	7.93737	12.5181	5.63494	3.47459	15.2659	0	10.163	22.109	8.83362	cluster 5	Protein SPT2 homolog	XP_037790345.1	Penaeus monodon
SEQ_18318	29.3592	7.92942	16.9992	18.5205	12.5181	0	5.21189	2.86236	8.74077	20.3259	18.0892	6.62521	cluster 5	Protein stoned-B-like	XP_037790440.1	Penaeus monodon
SEQ_8153	6922.01	7294.08	5724.88	20279.3	20285.6	23725.9	16038.7	19745.5	18110.9	14386.7	17767.6	18039.3	cluster 5	Protein strawberry notch homolog 1-like	XP_037796943.1	Penaeus monodon
SEQ_13814	6.77521	7.92942	0	1.3229	11.2663	7.51325	10.4238	5.72472	4.37039	2.03259	4.01982	6.62521	cluster 5	Protein suppressor of forked-like	XP_037780029.1	Penaeus monodon
SEQ_19631	0	1.98236	1.54539	2.64579	3.75543	5.63494	0	5.72472	4.37039	4.06518	6.02973	6.62521	cluster 5	Protein TFG-like	XP_037794004.1	Penaeus monodon
SEQ_19635	320.693	103.082	60.27	129.644	93.2599	110.82	158.963	91.5955	131.112	100.613	67.332	79.5025	cluster 5	Protein TFG-like	XP_037794004.1	Penaeus monodon
SEQ_8827	783.666	543.165	479.842	809.612	745.453	910.982	403.053	359.703	443.594	432.942	422.081	545.476	cluster 5	Protein TFG-like	XP_037794004.1	Penaeus monodon
SEQ_33141	195.352	218.059	262.716	113.769	90.1304	89.2198	135.509	114.494	122.371	170.738	137.679	142.442	cluster 5	Protein tramtrack, beta isoform-like	XP_037792377.1	Penaeus monodon
SEQ_11458	11.292	1.98236	12.3631	5.29158	3.75543	15.0265	8.68648	17.1741	8.74077	4.06518	6.02973	6.62521	cluster 5	Protein tramtrack, beta isoform-like	XP_037792377.1	Penaeus monodon
SEQ_33499	10127.8	10943.6	9286.22	4427.07	4698.67	4799.09	3772.54	3593.21	3865.61	1720.59	2031.01	1897.02	cluster 5	Protein tramtrack, beta isoform-like isoform X6	XP_037798642.1	Penaeus monodon
SEQ_10641	394.091	431.162	363.938	248.043	269.765	257.329	365.701	325.355	379.131	350.622	331.635	320.219	cluster 5	Protein virilizer homolog	XP_037798946.1	Penaeus monodon
SEQ_2850	28.23	25.7706	27.0442	20.5049	17.5253	18.7831	19.1103	28.6236	17.4815	16.2607	26.1288	24.2924	cluster 5	Protein wings apart-like, partial	XP_037796604.1	Penaeus monodon
SEQ_15742	304.884	231.936	250.352	209.679	226.578	240.424	148.539	167.925	150.778	203.259	209.031	234.091	cluster 5	Protein Wnt-1-like	XP_037783773.1	Penaeus monodon
SEQ_20551	391.833	227.971	98.132	125.014	137.699	149.326	149.407	131.668	233.816	109.76	115.57	96.0656	cluster 5	Proteinargonaute 2-like	XP_027234919.1	Litopenaeus vannamei
SEQ_762	88.0777	142.73	122.085	81.3581	77.6122	103.307	79.047	65.8342	43.7039	147.363	104.515	83.9193	cluster 5	Protein-associating with the carboxyl-terminal domain of ezrin-like	XP_037802576.1	Penaeus monodon
SEQ_19049	32.7469	34.6912	16.2265	16.5362	11.2663	14.0873	14.767	17.1741	5.46298	6.09777	0	7.72941	cluster 5	Proteincereblon homolog	XP_027223748.1	Litopenaeus vannamei
SEQ_1452	241.649	293.389	129.04	226.215	326.097	513.718	1957.93	2568.49	3318.22	641.283	935.613	790.609	cluster 5	ProteinHGH1 homolog	XP_027236404.1	Litopenaeus vannamei
SEQ_30651	517467	330974	203315	211758	211841	281338	245796	227785	322431	109713	149088	166857	cluster 5	ProteinHGV2-like isoform X2	XP_027219179.1	Litopenaeus vannamei
SEQ_30652	4.51681	0	12.3631	11.9061	7.51086	1.87831	6.94919	7.63296	4.37039	24.3911	8.03964	4.41681	cluster 5	ProteinHGV2-like isoform X2	XP_027219179.1	Litopenaeus vannamei
SEQ_7728	11.292	45.5942	158.402	61.5146	60.7128	34.7488	67.7546	133.577	39.3335	266.269	244.204	206.486	cluster 5	ProteinHGV2-like isoform X2	XP_027219179.1	Litopenaeus vannamei
SEQ_5453	20.3256	29.7353	27.8169	11.9061	13.7699	13.1482	19.1103	11.4494	19.6667	14.2281	28.1387	22.084	cluster 5	ProteinHGV2-like isoform X2	XP_027219179.1	Litopenaeus vannamei
SEQ_5615	399.737	220.041	169.22	363.796	454.407	490.24	625.427	573.426	730.947	511.197	534.636	530.017	cluster 5	ProteinHGV2-like isoform X2	XP_027219179.1	Litopenaeus vannamei
SEQ_6156	1281.64	1659.23	1692.97	2070.33	1954.08	2081.17	996.339	923.588	889.374	621.973	756.731	728.773	cluster 5	ProteinHGV2-like isoform X2	XP_027219179.1	Litopenaeus vannamei
SEQ_5133	1517.65	1430.27	1556.98	754.05	738.568	782.317	522.058	580.105	522.261	407.535	367.814	481.432	cluster 5	ProteinHID1-like isoform X2	XP_027237878.1	Litopenaeus vannamei
SEQ_4786	741.886	819.704	641.335	535.111	591.48	678.071	528.138	550.527	497.132	385.176	420.071	385.366	cluster 5	ProteinIWS1 homolog isoform X2	XP_027225115.1	Litopenaeus vannamei
SEQ_6652	97.1114	160.571	62.5881	171.315	145.836	141.813	244.959	294.823	249.112	328.264	388.918	372.116	cluster 5	Proteinlingerer-like isoform X4	XP_027213883.1	Litopenaeus vannamei
SEQ_19316	83.5609	112.994	62.5881	164.039	168.994	145.569	267.544	183.191	206.501	337.41	336.66	326.844	cluster 5	Protein-S-isoprenylcysteine O-methyltransferase-like	XP_037803337.1	Penaeus monodon
SEQ_28192	54.2017	69.3824	84.9962	91.2798	72.605	90.159	81.6529	66.7884	67.741	52.8474	79.3915	41.9597	cluster 5	Proteinsplit ends-like isoform X1	XP_027212883.1	Litopenaeus vannamei
SEQ_14452	2699.92	2591.93	2981.82	1645.02	1771.94	1802.24	1573.12	1703.1	1857.41	2173.86	1976.75	2041.67	cluster 5	Proteinzwilch homolog	XP_027216269.1	Litopenaeus vannamei
SEQ_2279	465.231	537.218	1074.04	549.663	553.3	572.885	416.951	530.49	514.613	867.917	701.459	766.316	cluster 5	Proteoglycan 4-like isoform X1	XP_037790485.1	Penaeus monodon
SEQ_4174	13.5504	16.85	41.7254	18.5205	46.317	37.5663	35.6146	44.8436	50.2595	18.2933	34.1685	32.0219	cluster 5	Puff-specific protein Bx42-like isoform X2	XP_037794906.1	Penaeus monodon
SEQ_9038	27.1008	15.8588	7.72693	42.3327	38.1802	39.4446	90.3394	54.3848	99.4263	341.475	350.729	229.674	cluster 5	Pupal cuticle protein G1A-like	XP_037789471.1	Penaeus monodon
SEQ_24583	2462.79	1840.62	1214.67	1703.89	1817	2355.4	1457.59	1114.41	1472.82	1393.34	1103.44	1352.65	cluster 5	Putative elongator complex protein 1	XP_037790176.1	Penaeus monodon
SEQ_17616	133.246	125.88	57.9519	135.597	107.03	108.003	119.005	114.494	118	200.21	170.842	193.235	cluster 5	Putative nuclease HARBI1	XP_037796288.1	Penaeus monodon
SEQ_19604	210.032	188.324	186.992	464.336	341.744	342.792	592.418	371.152	357.279	383.143	307.516	347.824	cluster 5	Putative nuclease HARBI1	XP_037775926.1	Penaeus monodon
SEQ_19605	112.92	131.827	83.4508	75.405	82.6195	84.5241	68.6232	52.4766	52.4446	89.434	52.2577	66.2521	cluster 5	Putative nuclease HARBI1	XP_037775926.1	Penaeus monodon
SEQ_24652	99.3698	76.3207	98.9047	40.3483	48.1947	46.9578	56.4621	30.5318	50.2595	28.4563	19.0942	44.1681	cluster 5	Putative pre-mRNA-splicing factor ATP-dependent RNA helicase PRP1	XP_037797912.1	Penaeus monodon
SEQ_24655	1063.71	1340.07	1397.8	1346.71	1311.27	1281.95	633.245	609.682	526.632	417.698	379.873	399.721	cluster 5	Putative pre-mRNA-splicing factor ATP-dependent RNA helicase PRP1	XP_037797912.1	Penaeus monodon
SEQ_12292	425.709	107.047	97.3593	152.794	109.533	175.622	357.883	240.438	459.983	243.911	254.254	365.491	cluster 5	Putative tyrosine-protein kinase Wsck	XP_037796815.1	Penaeus monodon
SEQ_30903	128.729	164.536	152.993	181.237	187.146	199.101	54.7248	69.6507	54.6298	59.9614	30.1487	53.0017	cluster 5	Putative U5 small nuclear ribonucleoprotein 200 kDa helicase	XP_037800246.1	Penaeus monodon
SEQ_22355	317.306	332.045	216.354	306.25	299.183	346.549	1010.24	1052.39	1094.78	2031.58	2076.24	2179.69	cluster 5	Putative uncharacterized protein DDB_G0271606	XP_037778797.1	Penaeus monodon
SEQ_32608	32.7469	39.6471	82.6781	38.364	44.4393	37.5663	19.1103	24.8071	30.5927	38.6192	42.2081	32.0219	cluster 5	Putativemediator of RNA polymerase II transcription subunit 24	XP_027215975.1	Litopenaeus vannamei
SEQ_25080	4.51681	1.98236	5.40885	6.61448	7.51086	5.63494	45.1697	49.6142	41.5187	51.8311	45.223	44.1681	cluster 5	PutativetRNA pseudouridine synthase Pus10	XP_027228695.1	Litopenaeus vannamei
SEQ_1489	1607.98	1272.67	1142.04	1382.43	1500.92	1930.91	1009.37	1029.49	1143.95	1211.42	1301.42	1328.35	cluster 5	Pyrimidodiazepine synthase-like	XP_037799757.1	Penaeus monodon
SEQ_265	285.688	335.018	295.169	343.291	368.658	313.678	238.01	282.419	244.742	370.948	341.685	363.282	cluster 5	RAB11-binding protein RELCH homolog	XP_037788150.1	Penaeus monodon
SEQ_27190	4.51681	15.8588	32.4531	20.5049	28.7916	24.4181	13.8984	15.2659	6.55558	37.6029	24.1189	14.3546	cluster 5	Ran GTPase-activating protein 1-like	XP_037797826.1	Penaeus monodon
SEQ_24901	0	0	0	0	0	0	0	1.90824	0	65.0429	42.2081	61.8353	cluster 5	Ras GTPase-activating-like protein IQGAP3	XP_037778251.1	Penaeus monodon
SEQ_18969	220.194	237.883	174.629	216.955	154.599	212.249	258.857	287.19	273.149	270.335	210.036	289.301	cluster 5	Ras-related protein Rab-34-like	XP_037796193.1	Penaeus monodon
SEQ_31237	11.292	17.8412	82.6781	17.1976	25.0362	16.9048	6.94919	20.9906	2.18519	22.3585	18.0892	22.084	cluster 5	Ras-related protein Rab-7L1-like isoform X2	XP_037777801.1	Penaeus monodon
SEQ_3297	102.757	60.4618	76.4966	105.17	98.893	71.3759	125.954	72.5131	95.0559	128.053	90.446	107.108	cluster 5	Ras-relatedGTP-binding protein C-like	XP_027213531.1	Litopenaeus vannamei
SEQ_306	6.77521	21.8059	18.5446	3.96869	10.0145	13.1482	3.47459	9.54119	2.18519	12.1955	18.0892	11.042	cluster 5	RB-associated KRAB zinc finger protein-like	XP_037793303.1	Penaeus monodon
SEQ_32589	946.271	1008.03	601.155	1010.03	1513.44	1914.94	667.99	837.717	1611.58	1843.56	2617.91	2461.27	cluster 5	RCC1 and BTB domain-containing protein 1-like	XP_037785762.1	Penaeus monodon
SEQ_3195	6.77521	17.8412	20.09	24.4736	15.0217	20.6614	37.3519	48.6601	63.3706	18.2933	10.0496	24.2924	cluster 5	Receptor-type tyrosine-protein phosphatase alpha-like	XP_037777902.1	Penaeus monodon
SEQ_3226	241.649	280.503	250.352	223.569	246.607	262.964	481.231	422.675	428.298	410.583	331.635	408.555	cluster 5	Receptor-type tyrosine-protein phosphatase alpha-like	XP_037777902.1	Penaeus monodon
SEQ_24548	103.887	111.012	200.127	123.029	101.397	80.7674	84.2589	61.0636	69.9262	94.5155	81.4014	83.9193	cluster 5	RecQ-mediated genome instability protein 1-like	XP_037789850.1	Penaeus monodon
SEQ_9255	83.5609	67.4001	37.0892	45.6399	33.7989	39.4446	36.4832	34.3483	78.667	22.3585	16.0793	22.084	cluster 5	Remodeling and spacing factor 1-like isoform X2	XP_037778930.1	Penaeus monodon
SEQ_26843	49.6849	109.03	150.675	65.4833	71.3532	65.7409	31.2713	38.1648	26.2223	38.6192	56.2775	57.4185	cluster 5	Replication factor C subunit 2-like	XP_037790174.1	Penaeus monodon
SEQ_20348	582.668	493.607	448.934	359.166	316.082	385.054	562.884	494.234	510.243	272.367	291.437	321.323	cluster 5	Replication factor C subunit 3-like	XP_037788732.1	Penaeus monodon
SEQ_17758	720.431	862.325	668.379	184.544	268.513	285.504	1423.71	2163.94	1811.53	527.457	688.394	832.568	cluster 5	Replication factor C subunit 5-like	XP_037796940.1	Penaeus monodon
SEQ_15757	357.957	337	570.247	269.871	259.751	279.869	234.535	229.943	232.723	295.742	265.308	229.674	cluster 5	Replication termination factor 2-like	XP_037788658.1	Penaeus monodon
SEQ_14216	121078	167745	122982	65071.9	67110.2	74765.3	20506.2	19924.9	18648.4	6453.48	7357.28	4687.34	cluster 5	Replicationprotein A 70 kDa DNA-binding subunit-like isoform X1	XP_027235968.1	Litopenaeus vannamei
SEQ_6060	674.133	555.06	529.294	543.049	650.316	766.352	266.675	387.372	352.909	153.461	253.249	206.486	cluster 5	Replicationprotein A 70 kDa DNA-binding subunit-like isoform X1	XP_027235968.1	Litopenaeus vannamei
SEQ_6065	362.474	273.565	421.89	267.225	277.902	266.72	152.013	205.136	174.815	163.624	152.753	200.965	cluster 5	Replicationprotein A 70 kDa DNA-binding subunit-like isoform X2	XP_027235970.1	Litopenaeus vannamei
SEQ_32078	0	31.7177	0	1.3229	0	0	1089.28	827.222	941.818	5672.96	4846.9	4071.19	cluster 5	REST corepressor 2-like isoform X3	XP_037802220.1	Penaeus monodon
SEQ_913	60.9769	93.1707	35.5439	39.0254	36.3025	67.6193	33.0086	69.6507	41.5187	13338.9	15326.6	9362.53	cluster 5	REST corepressor 2-like isoform X3	XP_037802220.1	Penaeus monodon
SEQ_33235	1178.89	1184.46	1181.45	861.205	799.281	861.206	831.296	646.893	784.485	600.631	618.048	576.393	cluster 5	Retinol dehydrogenase 11-like	XP_037777810.1	Penaeus monodon
SEQ_23923	2064.18	1155.71	900.187	1373.83	1369.48	1813.51	1069.31	1072.43	1378.86	803.89	788.89	967.281	cluster 5	Ribonuclease P protein subunit p29-like	XP_037791852.1	Penaeus monodon
SEQ_33247	296.98	443.056	633.608	322.787	357.392	290.199	225.849	307.226	168.26	292.693	355.754	252.862	cluster 5	Ribonuclease P protein subunit p40-like	XP_037792623.1	Penaeus monodon
SEQ_24136	38.3929	25.7706	18.5446	28.4423	27.5398	26.2964	50.3816	53.4307	52.4446	20.3259	22.109	22.084	cluster 5	Ribonucleoside-diphosphate reductase large subunit-like	XP_037786984.1	Penaeus monodon
SEQ_11501	33.8761	55.506	114.359	163.378	241.599	232.911	284.048	447.482	334.335	56.9126	127.629	97.1698	cluster 5	Ribonucleoside-diphosphate reductase subunit M2-like	XP_037790542.1	Penaeus monodon
SEQ_16302	2152.26	2199.42	1225.49	2593.54	2325.24	2846.58	7181.11	8692.98	7902.75	8109.02	11657.5	12042.4	cluster 5	Ribose-phosphate pyrophosphokinase 2 isoform X3	XP_037776535.1	Penaeus monodon
SEQ_9012	1169.85	1458.02	1057.82	832.763	960.139	1080.97	602.842	622.086	756.077	601.647	651.211	526.704	cluster 5	Ribosomal RNA small subunit methyltransferase NEP1-like	XP_037780624.1	Penaeus monodon
SEQ_19273	137.763	163.544	271.215	127.659	140.203	124.908	115.53	129.76	80.8522	125.004	128.634	142.442	cluster 5	RibosomalRNA-processing protein 7 homolog A-like	XP_027209469.1	Litopenaeus vannamei
SEQ_8948	24.8424	36.6736	12.3631	19.8434	31.2953	26.2964	91.2081	81.1001	143.13	128.053	116.575	110.42	cluster 5	Ribosome biogenesis regulatory protein homolog	XP_037796981.1	Penaeus monodon
SEQ_11095	2446.98	2908.12	3637.84	2270.09	2687.64	2430.54	2970.78	4537.79	3340.07	2343.58	2085.28	2021.79	cluster 5	RNA helicase aquarius-like	XP_037799422.1	Penaeus monodon
SEQ_23533	0	0	6.18154	1.3229	3.75543	0	3.47459	0	0	6.09777	16.0793	8.83362	cluster 5	RNA polymerase II-associated protein 1-like	XP_037788281.1	Penaeus monodon
SEQ_8312	9.03361	3.96471	33.2258	3.96869	2.50362	3.75663	3.47459	11.4494	17.4815	20.3259	16.0793	15.4588	cluster 5	RNA polymerase II-associated protein 1-like	XP_037788281.1	Penaeus monodon
SEQ_22313	301120	215608	121728	114180	118787	169211	132055	128718	181909	65389.5	80768.3	86100.1	cluster 5	RNA-binding protein 10-like	XP_037801310.1	Penaeus monodon
SEQ_9014	14.6796	41.6295	10.8177	78.7123	85.749	81.7066	109.45	203.227	172.63	134.151	137.679	170.047	cluster 5	RNA-binding protein 8A-like	XP_037789880.1	Penaeus monodon
SEQ_24319	4003.02	4047.97	3440.03	1544.48	2073	2670.96	1470.62	2003.65	2239.82	955.318	1351.66	1273.14	cluster 5	RNA-binding protein cabeza-like isoform X1	XP_037800198.1	Penaeus monodon
SEQ_21274	317.306	337	335.349	326.094	317.96	314.617	241.484	260.475	310.298	403.469	380.878	354.449	cluster 5	RNA-binding protein lark-like	XP_037773141.1	Penaeus monodon
SEQ_23344	20.3256	35.6824	75.7239	62.8375	48.8206	48.8361	10.4238	17.1741	4.37039	14.2281	28.1387	24.2924	cluster 5	RNA-binding protein spenito-like	XP_037790629.1	Penaeus monodon
SEQ_11505	27.1008	23.7883	23.1808	12.5675	21.2808	13.1482	6.08054	3.81648	8.74077	6.09777	26.1288	6.62521	cluster 5	SAGA-associatedfactor 29-like	XP_027208623.1	Litopenaeus vannamei
SEQ_1500	1455.54	2548.32	2173.58	2021.38	2628.18	2602.4	5422.97	8896.21	9190.92	2852.74	3411.82	4036.96	cluster 5	Sericin-2-like isoform X2	XP_037790980.1	Penaeus monodon
SEQ_13432	54.2017	36.6736	114.359	30.4266	37.5543	28.1747	19.1103	17.1741	6.55558	20.3259	14.0694	30.9177	cluster 5	Serine/threonine-protein kinase ATR-like	XP_037801069.1	Penaeus monodon
SEQ_17964	2825.26	2252.95	1724.65	1045.75	1231.16	1466.96	1151.83	1120.14	1355.91	704.293	722.563	601.79	cluster 5	Serine/threonine-protein kinase VRK1-like isoform X1	XP_037788699.1	Penaeus monodon
SEQ_1126	60.9769	67.4001	74.1785	57.546	61.9646	67.6193	87.7335	51.5224	67.741	73.1733	62.3072	41.9597	cluster 5	Serine/threonine-protein kinase VRK1-like isoform X1	XP_037788699.1	Penaeus monodon
SEQ_20304	4.51681	0	10.8177	20.5049	46.317	11.2699	12.1611	13.3577	4.37039	67.0755	35.1734	26.5008	cluster 5	Serine/threonine-proteinphosphatase 2A activator-like	XP_027220183.1	Litopenaeus vannamei
SEQ_18273	22.584	12.8853	9.27231	3.96869	4.38134	1.87831	6.08054	3.81648	13.1112	0	0	7.72941	cluster 5	Serine-rich adhesin for platelets-like	XP_037780025.1	Penaeus monodon
SEQ_29189	2285.5	2465.06	1776.42	796.383	770.489	899.712	352.671	232.805	280.797	86.3851	350.729	54.1059	cluster 5	Serrate RNA effector molecule homolog	XP_037791165.1	Penaeus monodon
SEQ_29190	63.2353	69.3824	172.31	121.706	117.044	72.315	51.2502	62.0178	36.0557	88.4177	58.2874	55.2101	cluster 5	Serrate RNA effector molecule homolog	XP_037791165.1	Penaeus monodon
SEQ_29191	327.469	322.133	372.438	347.922	300.435	255.451	509.896	399.776	364.927	322.166	256.264	336.782	cluster 5	Serrate RNA effector molecule homolog	XP_037791165.1	Penaeus monodon
SEQ_29194	24.8424	47.5765	31.6804	39.0254	45.0652	19.7223	43.4324	40.073	66.6484	58.9452	26.1288	45.2723	cluster 5	Serrate RNA effector molecule homolog	XP_037791165.1	Penaeus monodon
SEQ_25368	92.5945	71.3648	103.541	66.8062	47.5688	41.3229	29.534	26.7153	59.0002	51.8311	30.1487	77.2941	cluster 5	SET domain-containing protein 4-like	XP_037778210.1	Penaeus monodon
SEQ_28428	13.5504	11.8941	2.31808	17.1976	18.1513	33.8096	13.8984	22.8989	28.4075	12.1955	12.0595	8.83362	cluster 5	Set1/Ash2 histone methyltransferase complex subunit ASH2-like isoform X1	XP_037801512.1	Penaeus monodon
SEQ_2570	9.03361	0	0	14.5519	12.5181	11.2699	17.373	9.54119	9.83337	4.06518	10.0496	6.62521	cluster 5	Set1/Ash2 histone methyltransferase complex subunit ASH2-like isoform X1	XP_037801512.1	Penaeus monodon
SEQ_28429	31.6177	32.7089	12.3631	44.317	45.0652	61.9843	39.9578	45.7977	42.6113	39.6355	49.2428	45.2723	cluster 5	Set1/Ash2 histone methyltransferase complex subunit ASH2-like isoform X2	XP_037801514.1	Penaeus monodon
SEQ_26281	29.3592	81.2766	91.1777	60.8532	78.2382	43.2012	46.907	60.1095	37.1483	138.216	124.614	83.9193	cluster 5	Sin3 histone deacetylase corepressor complex component SDS3-like	XP_037789895.1	Penaeus monodon
SEQ_11634	1775.11	1949.65	1798.06	1093.37	1118.49	1135.44	821.741	875.882	857.689	668.723	638.147	666.938	cluster 5	Sin3 histone deacetylase corepressor complex component SDS3-like	XP_037789895.1	Penaeus monodon
SEQ_7992	508.141	505.501	739.467	441.847	395.572	413.229	251.039	241.392	214.149	295.742	276.363	247.341	cluster 5	Small integral membrane protein 8-like	XP_037800081.1	Penaeus monodon
SEQ_14710	4568.75	945.584	751.057	308.235	409.968	715.637	290.997	181.283	393.335	204.275	244.204	944.093	cluster 5	Small nuclear ribonucleoprotein Sm D2-like	XP_037791181.1	Penaeus monodon
SEQ_14682	502.495	106.056	108.177	167.346	138.325	167.17	230.192	167.925	308.112	240.862	135.669	160.109	cluster 5	Small nuclear ribonucleoprotein-associated protein B-like	XP_037790294.1	Penaeus monodon
SEQ_31854	5337.74	5413.81	4442.98	3901.88	3990.15	4376.47	2143.82	2054.22	1868.34	566.077	911.494	1045.68	cluster 5	Smallnuclear ribonucleoprotein Sm D1-like	XP_027218288.1	Litopenaeus vannamei
SEQ_31986	395.221	726.533	1065.54	597.949	568.322	454.552	466.464	546.71	457.798	585.386	546.696	598.477	cluster 5	Sodium/bile acid cotransporter-like, partial	XP_037786369.1	Penaeus monodon
SEQ_824	153.571	114.977	101.995	78.0508	87.6267	123.029	48.6443	66.7884	63.3706	71.1407	78.3865	79.5025	cluster 5	Sodium/hydrogen exchanger 7-like	XP_037780939.1	Penaeus monodon
SEQ_23186	3.38761	5.94707	1.54539	24.4736	15.6476	12.209	63.4113	32.4401	76.4818	91.4666	90.446	80.6067	cluster 5	Sodiumchannel modifier 1-like	XP_027208613.1	Litopenaeus vannamei
SEQ_23189	7.90441	31.7177	42.4981	23.8121	56.3315	8.45241	27.7967	40.073	31.6853	39.6355	51.2527	30.9177	cluster 5	Sodiumchannel modifier 1-like	XP_027208613.1	Litopenaeus vannamei
SEQ_28777	4.51681	13.8765	4.63616	23.1507	22.5326	31.9313	8.68648	34.3483	21.8519	50.8148	40.1982	24.2924	cluster 5	Solute carrier family 23 member 1-like	XP_037779747.1	Penaeus monodon
SEQ_5223	1019.67	689.86	557.111	506.669	471.307	526.867	416.082	414.088	394.427	290.661	246.214	267.217	cluster 5	Solute carrier family 23 member 2-like isoform X1	XP_037779711.1	Penaeus monodon
SEQ_5137	168.251	165.527	207.854	501.377	624.653	553.163	680.152	768.066	914.504	752.059	817.029	759.691	cluster 5	Solute carrier family 28 member 3-like	XP_037776062.1	Penaeus monodon
SEQ_22470	2931.41	2433.34	2432.44	2653.07	2534.92	2653.12	3293.91	2848.05	2827.64	3078.36	2901.31	2598.19	cluster 5	Solute carrier family 43 member 3-like	XP_037798625.1	Penaeus monodon
SEQ_5980	187.448	199.227	376.301	244.736	337.363	246.059	299.684	507.592	304.835	630.103	594.934	655.896	cluster 5	Solute carrier organic anion transporter family member 4A1-like isoform X1	XP_037785474.1	Penaeus monodon
SEQ_28715	2.2584	0	0	51.5929	68.8496	28.1747	38.2205	64.8801	34.9631	18.2933	6.02973	0	cluster 5	Solute carrier organic anion transporter family member 74D-like	XP_037791591.1	Penaeus monodon
SEQ_3424	47.4265	61.453	26.2716	109.139	116.418	171.866	370.044	540.986	573.613	208.341	236.164	214.215	cluster 5	Sortilin-related receptor-like, partial	XP_037788701.1	Penaeus monodon
SEQ_6157	2.2584	3.96471	13.9085	94.587	152.095	123.029	107.712	115.448	76.4818	396.355	481.374	452.723	cluster 5	Spindle assembly abnormal protein 6 homolog	XP_037792344.1	Penaeus monodon
SEQ_3594	20.3256	15.8588	23.1808	13.229	3.75543	20.6614	6.94919	21.9447	19.6667	10.163	12.0595	23.1882	cluster 5	Spliceosome RNA helicase DDX39B	XP_037793083.1	Penaeus monodon
SEQ_10213	2.2584	0.991178	1.54539	11.9061	13.7699	5.63494	38.2205	74.4213	56.815	65.0429	64.3171	67.3563	cluster 5	Splicing factor 3A subunit 3-like	XP_037804280.1	Penaeus monodon
SEQ_16046	278.913	185.35	257.307	340.646	276.65	272.355	156.357	126.898	167.167	118.907	135.669	96.0656	cluster 5	Splicing factor 3B subunit 2-like	XP_037795831.1	Penaeus monodon
SEQ_12352	286.817	337	350.802	421.342	387.435	335.279	1040.64	589.646	504.78	195.129	332.64	408.555	cluster 5	Splicing factor 3B subunit 2-like	XP_037795831.1	Penaeus monodon
SEQ_5779	27.1008	39.6471	15.4539	1.3229	1.25181	5.63494	0	0	4.37039	0	2.00991	0	cluster 5	Splicing factor 3B subunit 6-like	XP_037800441.1	Penaeus monodon
SEQ_16004	14.6796	6.93824	5.40885	14.5519	16.8994	19.7223	15.6357	4.7706	16.389	46.7496	48.2379	53.0017	cluster 5	Splicing factor 45-like isoform X1	XP_037795660.1	Penaeus monodon
SEQ_16008	29.3592	49.5589	27.0442	23.8121	46.317	38.5054	32.14	15.2659	34.9631	15.2444	14.0694	15.4588	cluster 5	Splicing factor 45-like isoform X1	XP_037795660.1	Penaeus monodon
SEQ_16007	2730.41	2548.32	1598.7	1902.99	2013.54	2204.2	2382.7	2226.91	2373.12	2094.59	2472.19	2242.63	cluster 5	Splicing factor 45-like isoform X2	XP_037795679.1	Penaeus monodon
SEQ_33060	99.3698	122.906	130.585	108.477	125.181	109.881	84.2589	87.779	83.0374	49.7985	65.3221	81.7109	cluster 5	Splicing factor YJU2-like	XP_037789635.1	Penaeus monodon
SEQ_31388	9.03361	7.92942	15.4539	25.135	25.0362	19.7223	23.4535	39.1189	25.1297	26.4237	48.2379	46.3765	cluster 5	Splicingfactor 3B subunit 3-like	XP_027237795.1	Litopenaeus vannamei
SEQ_3270	60.9769	44.603	105.086	54.9002	63.8423	52.5928	89.4708	81.1001	85.2226	71.1407	93.4608	102.691	cluster 5	Squamous cell carcinoma antigen recognized by T-cells 3-like	XP_037800214.1	Penaeus monodon
SEQ_32672	146.796	35.6824	32.4531	117.076	110.159	134.299	174.598	111.632	170.445	430.909	334.65	293.718	cluster 5	STAGA complex 65 subunit gamma-like	XP_037797330.1	Penaeus monodon
SEQ_110	22.584	28.7442	18.5446	79.3737	75.1086	81.7066	263.2	329.171	298.279	323.182	403.992	411.867	cluster 5	Structural maintenance of chromosomes protein 1A-like	XP_037787930.1	Penaeus monodon
SEQ_13753	24.8424	31.7177	27.8169	29.1037	37.5543	26.2964	26.0594	44.8436	21.8519	32.5215	20.0991	8.83362	cluster 5	Structural maintenance of chromosomes protein 2-like	XP_037803160.1	Penaeus monodon
SEQ_3011	18.0672	19.8236	12.3631	9.26027	15.0217	23.4789	236.272	330.125	255.668	32.5215	82.4063	97.1698	cluster 5	Structural maintenance of chromosomes protein 2-like	XP_037803160.1	Penaeus monodon
SEQ_6653	407.642	586.777	413.391	938.594	1062.16	1049.98	4448.35	7282.79	4425.02	16734.3	19961.4	18348.5	cluster 5	Structural maintenance of chromosomes protein 4-like	XP_037778631.1	Penaeus monodon
SEQ_23861	169.38	187.333	239.535	159.409	155.85	139.934	185.022	190.824	142.038	156.51	180.892	167.839	cluster 5	Structural maintenance of chromosomes protein 5-like	XP_037787627.1	Penaeus monodon
SEQ_30684	0	3.96471	0	1.3229	0	1.87831	100.763	112.586	144.223	1474.65	1193.89	1326.15	cluster 5	Structure-specific endonuclease subunit slx1-like	XP_037777465.1	Penaeus monodon
SEQ_23323	48.5557	35.6824	134.449	41.0098	31.9212	29.1138	16.5043	24.8071	21.8519	16.2607	13.0644	2.2084	cluster 5	Sulfotransferase 1C4-like isoform X2	XP_037786896.1	Penaeus monodon
SEQ_8999	322.952	122.906	124.404	253.996	233.463	293.956	164.175	115.448	167.167	98.5807	126.624	136.921	cluster 5	Superoxide dismutase [Cu-Zn]-like isoform X2	XP_037791793.1	Penaeus monodon
SEQ_1567	22.584	13.8765	9.27231	82.0195	47.5688	97.6723	31.2713	94.4578	67.741	188.015	124.614	147.963	cluster 5	Superoxide dismutase [Cu-Zn]-like isoform X2	XP_037791793.1	Penaeus monodon
SEQ_26312	3773.79	3694.12	2865.14	3675.67	3435.59	3322.73	3323.45	2977.81	3620.87	3778.59	3421.87	3784.1	cluster 5	SWI/SNF complex subunit SMARCC2-like	XP_037792515.1	Penaeus monodon
SEQ_13881	95.9822	188.324	217.127	256.642	204.045	162.474	248.433	216.585	179.186	198.178	192.951	200.965	cluster 5	SWI/SNF-related matrix-associated actin-dependent regulator of chromatin subfamily A-like protein 1	XP_037785354.1	Penaeus monodon
SEQ_14230	11.292	23.7883	45.5889	38.364	58.8351	54.4711	34.7459	35.3024	30.5927	142.281	101.5	97.1698	cluster 5	SWI/SNF-related matrix-associated actin-dependent regulator of chromatin subfamily A-like protein 1	XP_037785354.1	Penaeus monodon
SEQ_1241	27.1008	8.9206	20.09	50.27	42.5616	39.4446	14.767	17.1741	5.46298	32.5215	25.1239	49.6891	cluster 5	SWI/SNF-related matrix-associated actin-dependent regulator of chromatin subfamily B member 1-like isoform X1	XP_037796296.1	Penaeus monodon
SEQ_30320	31.6177	54.5148	74.9512	64.8219	73.2309	46.9578	40.8265	56.293	32.7779	120.939	95.4708	72.8773	cluster 5	Symplekin-like	XP_037776466.1	Penaeus monodon
SEQ_3121	1633.96	1477.85	1485.89	1085.44	1090.95	1171.13	1555.75	1166.89	1620.32	1315.09	1342.62	1437.67	cluster 5	Symplekin-like	XP_037776466.1	Penaeus monodon
SEQ_32559	0	0	0	0	0	0	19.1103	11.4494	28.4075	77.2385	36.1784	37.5429	cluster 5	Synaptophysin-like isoform X3	XP_037777161.1	Penaeus monodon
SEQ_26944	0	0	1.54539	11.9061	6.25905	9.39156	15.6357	21.9447	15.2964	12.1955	18.0892	8.83362	cluster 5	Targeting protein for Xklp2-like isoform X2	XP_037774533.1	Penaeus monodon
SEQ_33651	15.8088	37.6648	95.8139	29.1037	36.3025	30.053	15.6357	45.7977	30.5927	52.8474	66.327	81.7109	cluster 5	TATA-binding protein-associated factor 172-like	XP_037800289.1	Penaeus monodon
SEQ_8682	22.584	62.4442	49.4523	23.8121	35.0507	32.8705	65.1486	226.126	102.704	201.227	260.283	161.213	cluster 5	T-box transcription factor TBX6-like	XP_037791661.1	Penaeus monodon
SEQ_22697	0	3.96471	0	89.9569	115.792	158.717	209.344	205.136	445.78	239.846	339.675	306.968	cluster 5	T-complex protein 1 subunit gamma-like	XP_037793248.1	Penaeus monodon
SEQ_15805	115.179	126.871	105.859	17.1976	12.5181	7.51325	13.8984	11.4494	26.2223	30.4889	20.0991	8.83362	cluster 5	T-complex protein 1 subunit gamma-like	XP_037793248.1	Penaeus monodon
SEQ_28424	62.1061	79.2942	36.3166	68.7906	86.3749	129.604	59.9367	39.1189	81.9448	35.5703	18.0892	30.9177	cluster 5	TELO2-interacting protein 2-like	XP_037777306.1	Penaeus monodon
SEQ_11602	2.2584	5.94707	4.63616	2.64579	5.00724	10.3307	20.8476	25.7612	37.1483	65.0429	56.2775	39.7513	cluster 5	TELO2-interacting protein 2-like	XP_037777306.1	Penaeus monodon
SEQ_29491	6.77521	15.8588	9.27231	7.27593	7.51086	3.75663	0	3.81648	4.37039	0	2.00991	0	cluster 5	Telomerase Cajal body protein 1-like	XP_037801471.1	Penaeus monodon
SEQ_5366	4.51681	24.7794	7.72693	15.2133	11.2663	11.2699	16.5043	9.54119	21.8519	18.2933	20.0991	22.084	cluster 5	Telomerase Cajal body protein 1-like	XP_037801471.1	Penaeus monodon
SEQ_21494	11.292	9.91178	18.5446	3.96869	13.7699	16.9048	6.94919	1.90824	4.37039	12.1955	8.03964	4.41681	cluster 5	Terminaluridylyltransferase 4-like	XP_027213620.1	Litopenaeus vannamei
SEQ_15647	0	5.94707	1.54539	12.5675	13.7699	16.9048	166.78	187.962	248.019	58.9452	74.3667	90.5446	cluster 5	Tetraspanin-33-like isoform X1	XP_037793258.1	Penaeus monodon
SEQ_30543	12.4212	17.8412	4.63616	3.96869	7.51086	0.939156	11.2924	26.7153	12.0186	49.7985	14.0694	27.605	cluster 5	Tetratricopeptide repeat protein 4-like	XP_037790464.1	Penaeus monodon
SEQ_26523	54.2017	39.6471	32.4531	18.5205	28.1657	26.2964	33.0086	34.3483	24.0371	34.5541	20.0991	35.3345	cluster 5	Tetratricopeptide repeat protein 8-like	XP_037789186.1	Penaeus monodon
SEQ_26587	237.132	303.3	360.075	298.313	279.154	311.8	339.641	415.042	325.594	471.561	508.507	628.291	cluster 5	Tetratricopeptiderepeat protein 5-like isoform X2	XP_027238268.1	Litopenaeus vannamei
SEQ_5728	0	0	0	0	0	0	0	0	0	28.4563	35.1734	8.83362	cluster 5	THO complex subunit 3-like	XP_037784895.1	Penaeus monodon
SEQ_1467	898.845	931.707	907.141	801.013	1015.22	1037.77	643.668	1031.4	962.578	635.185	695.429	563.143	cluster 5	THO complex subunit 4-like	XP_037802855.1	Penaeus monodon
SEQ_31962	0	0	0	1.3229	0	1.87831	15.6357	13.3577	6.55558	30.4889	33.1635	58.5227	cluster 5	THO complex subunit 5 homolog	XP_037790015.1	Penaeus monodon
SEQ_14366	746.402	796.907	1068.63	550.986	609.632	544.711	389.154	492.326	458.891	824.216	915.514	870.111	cluster 5	THO complex subunit 5 homolog	XP_037790015.1	Penaeus monodon
SEQ_14614	44.0389	32.7089	30.9077	10.5832	16.8994	22.5398	17.373	24.8071	17.4815	12.1955	10.0496	13.2504	cluster 5	THO complex subunit 6 homolog	XP_037799080.1	Penaeus monodon
SEQ_17689	38.3929	25.7706	46.3616	16.5362	13.144	16.9048	19.9789	20.9906	4.37039	18.2933	18.0892	14.3546	cluster 5	Threonine aspartase 1-like	XP_037802066.1	Penaeus monodon
SEQ_18213	3782.83	4703.14	3177.31	2844.89	3448.11	3489.9	5029.47	6153.12	5762.36	4938.18	5483.04	5432.67	cluster 5	Threonylcarbamoyladenosine tRNA methylthiotransferase-like	XP_037785177.1	Penaeus monodon
SEQ_6248	920.299	1330.16	2024.45	1015.98	1217.39	1024.62	848.669	1004.69	882.818	1355.74	1350.66	1111.93	cluster 5	Thymidylate synthase-like isoform X2	XP_037801013.1	Penaeus monodon
SEQ_13875	337.631	435.127	360.847	339.323	288.542	405.716	269.281	253.796	240.371	197.161	218.075	206.486	cluster 5	Titin homolog isoform X2	XP_037798874.1	Penaeus monodon
SEQ_10500	313.918	375.656	689.242	526.512	414.975	418.864	340.51	321.538	258.945	505.099	524.587	457.14	cluster 5	Titin-like	XP_037796811.1	Penaeus monodon
SEQ_11156	0	1.98236	1.54539	3.96869	0	0	1.7373	0	0	25.4074	13.0644	0	cluster 5	Toll like receptor 6	XP_027229461.1	Penaeus monodon
SEQ_30786	0	0	0	0	0	0	0	2.86236	0	38.6192	48.2379	30.9177	cluster 5	Transcription elongation factor SPT5-like	XP_037776516.1	Penaeus monodon
SEQ_27196	2112.74	2836.75	1718.47	3060.52	2857.26	3321.8	6183.04	5251.47	5332.97	6822.39	5702.12	4932.47	cluster 5	Transcription elongation factor SPT6-like	XP_037792307.1	Penaeus monodon
SEQ_18241	0	1.98236	13.9085	7.27593	5.00724	7.51325	5.21189	9.54119	6.55558	6.09777	10.0496	0	cluster 5	Transcription factor HES-2-like	XP_037790500.1	Penaeus monodon
SEQ_15712	483.298	548.121	385.574	354.536	344.874	355.94	450.828	399.776	390.057	230.699	322.591	301.447	cluster 5	Transcription factor HES-4-like	XP_037790499.1	Penaeus monodon
SEQ_20373	39.5221	17.8412	21.6354	38.364	55.0797	45.0795	33.8773	42.9354	49.1669	53.8637	71.3518	106.003	cluster 5	Transcription factor Sox-14-like	XP_037780725.1	Penaeus monodon
SEQ_19272	13.5504	0	0	33.0724	24.4103	18.7831	1.7373	5.72472	8.74077	12.1955	9.0446	4.41681	cluster 5	Transcription initiation factor TFIID subunit 11-like	XP_037779016.1	Penaeus monodon
SEQ_17774	492.332	636.336	631.29	321.464	404.961	348.427	375.256	448.436	433.761	474.61	458.26	533.33	cluster 5	Transcription initiation factor TFIID subunit 5-like	XP_037785019.1	Penaeus monodon
SEQ_17583	6.77521	3.96471	10.045	5.95303	2.50362	1.87831	3.47459	7.63296	4.37039	14.2281	8.03964	13.2504	cluster 5	Transcription initiation factor TFIID subunit 9-like	XP_037796187.1	Penaeus monodon
SEQ_22812	185.189	149.668	311.395	337.338	287.916	209.432	324.874	255.704	255.668	391.274	323.596	371.012	cluster 5	Transcription termination factor 2-like	XP_037776310.1	Penaeus monodon
SEQ_22814	45.1681	41.6295	38.6346	56.2231	76.3604	43.2012	33.0086	32.4401	19.6667	20.3259	6.02973	13.2504	cluster 5	Transcription termination factor 2-like	XP_037776310.1	Penaeus monodon
SEQ_10176	605.252	443.056	391.755	380.994	276.024	332.461	315.319	344.437	396.613	259.155	201.996	238.508	cluster 5	Transcriptional adapter 2-beta-like	XP_037788030.1	Penaeus monodon
SEQ_14508	1421.67	1278.62	778.874	1269.98	1151.67	1190.85	1687.78	1189.79	1249.93	1212.44	1026.06	1118.56	cluster 5	Transcriptionelongation factor 1 homolog	XP_027210006.1	Litopenaeus vannamei
SEQ_21450	1236.48	1157.7	697.741	396.207	416.227	369.088	620.215	399.776	500.409	346.557	218.075	229.674	cluster 5	Transcriptionfactor E4F1-like isoform X2	XP_027215089.1	Litopenaeus vannamei
SEQ_30116	545.404	516.404	632.835	547.017	587.099	710.002	740.088	674.562	614.039	555.914	676.335	618.353	cluster 5	Transcriptioninitiation factor TFIID subunit 12-like	XP_027217112.1	Litopenaeus vannamei
SEQ_5746	18.0672	11.8941	6.18154	3.30724	1.25181	3.75663	3.47459	5.72472	2.18519	0	0	2.2084	cluster 5	Transcriptioninitiation factor TFIID subunit 12-like	XP_027217112.1	Litopenaeus vannamei
SEQ_18877	130.987	168.5	132.13	142.873	113.915	116.455	213.687	234.713	174.815	127.037	167.828	159.005	cluster 5	Transcriptiontermination factor 3, mitochondrial-like	XP_027209981.1	Litopenaeus vannamei
SEQ_29821	23.7132	51.5412	43.2708	140.227	136.447	103.307	68.6232	66.7884	55.7224	121.955	106.525	101.587	cluster 5	Transducin beta-like protein 3	XP_037786084.1	Penaeus monodon
SEQ_15824	469.748	541.183	462.843	1382.43	1967.22	1744.95	648.012	873.973	916.689	461.398	626.087	627.187	cluster 5	Transforming growth factor beta regulator 1-like	XP_037780813.1	Penaeus monodon
SEQ_15825	268.75	223.015	154.539	148.164	162.735	172.805	146.802	111.632	150.778	69.1081	88.4361	110.42	cluster 5	Transforming growth factor beta regulator 1-like	XP_037780813.1	Penaeus monodon
SEQ_29374	0	1.98236	1.54539	0	2.50362	5.63494	1.7373	11.4494	0	28.4563	10.0496	11.042	cluster 5	Transient receptor potential cation channel subfamily A member 1 homolog	XP_037802912.1	Penaeus monodon
SEQ_17766	416.675	510.457	504.568	262.595	261.628	246.059	210.213	266.199	211.964	95.5318	150.743	165.63	cluster 5	Transient receptor potential cation channel subfamily A member 1-like	XP_037775665.1	Penaeus monodon
SEQ_25081	0	0	0	1.3229	0	0	6.08054	11.4494	10.926	2.03259	8.03964	6.62521	cluster 5	Transitional endoplasmic reticulum ATPase	XP_037804052.1	Penaeus monodon
SEQ_843	6531.3	4872.63	4072.86	3559.91	3738.53	4710.81	2892.6	3129.51	3937.72	3289.75	3011.85	3349.04	cluster 5	Transitional endoplasmic reticulum ATPase	XP_037804052.1	Penaeus monodon
SEQ_12579	11.292	9.91178	0	3.96869	7.51086	5.63494	6.94919	11.4494	21.8519	14.2281	10.0496	4.41681	cluster 5	Transitional endoplasmic reticulum ATPase	XP_037804052.1	Penaeus monodon
SEQ_23610	1799.95	1807.91	1337.53	895.6	893.793	1003.02	952.038	1217.46	1088.23	636.201	871.296	936.363	cluster 5	Transmembrane protein 70 homolog, mitochondrial-like	XP_037772853.1	Penaeus monodon
SEQ_15899	248.424	220.041	202.445	212.325	223.448	262.964	94.6826	184.145	181.371	113.825	142.704	141.338	cluster 5	Transmembraneprotein 161B-like	XP_027234218.1	Litopenaeus vannamei
SEQ_17837	56.4601	23.7883	14.6812	5.95303	6.25905	15.0265	0	11.4494	15.2964	0	8.03964	13.2504	cluster 5	Transmembraneprotein 35A-like	XP_027235547.1	Litopenaeus vannamei
SEQ_25802	4.51681	0	0	1.98434	6.25905	0	5.21189	9.54119	4.37039	14.2281	10.0496	23.1882	cluster 5	Transportin-3-like isoform X3	XP_037801874.1	Penaeus monodon
SEQ_18907	6.77521	11.8941	6.18154	5.29158	2.50362	0	6.94919	8.58707	0	186.998	284.402	219.736	cluster 5	Trichohyalin-like	XP_037777120.1	Penaeus monodon
SEQ_32547	115.179	79.2942	156.084	25.7965	35.0507	28.1747	24.3221	24.8071	24.0371	36.5866	36.1784	46.3765	cluster 5	Triosephosphate isomerase-like	XP_037775837.1	Penaeus monodon
SEQ_10386	20.3256	4.95589	4.63616	21.1663	11.8922	19.7223	33.0086	33.3942	13.1112	21.3422	17.0842	13.2504	cluster 5	TRMT1-like protein	XP_037800167.1	Penaeus monodon
SEQ_29439	158.088	110.021	97.3593	123.029	142.08	179.379	207.607	187.962	327.779	175.819	147.728	121.462	cluster 5	TRNA (guanine(10)-N2)-methyltransferase homolog	XP_037788784.1	Penaeus monodon
SEQ_25831	16.938	3.96471	1.54539	5.29158	2.50362	0	35.6146	16.22	34.9631	32.5215	25.1239	27.605	cluster 5	TRNA (uracil(54)-C(5))-methyltransferase homolog	XP_037796960.1	Penaeus monodon
SEQ_25832	13.5504	7.92942	59.4973	29.1037	22.5326	16.9048	26.0594	30.5318	21.8519	83.3362	76.3766	60.7311	cluster 5	TRNA (uracil(54)-C(5))-methyltransferase homolog	XP_037796960.1	Penaeus monodon
SEQ_13618	0	3.96471	4.63616	0	0	3.75663	1.7373	5.72472	6.55558	8.13037	14.0694	13.2504	cluster 5	TRNA (uracil-5-)-methyltransferase homolog A-like isoform X1	XP_037801252.1	Penaeus monodon
SEQ_15577	20.3256	23.7883	27.0442	14.5519	33.7989	16.9048	9.55513	17.1741	10.926	28.4563	10.0496	25.3966	cluster 5	TRNA (uracil-5-)-methyltransferase homolog A-like isoform X3	XP_037801254.1	Penaeus monodon
SEQ_29690	0	0	1.54539	3.96869	7.51086	3.75663	15.6357	55.3389	17.4815	36.5866	50.2478	33.1261	cluster 5	TRNA modification GTPase GTPBP3, mitochondrial-like	XP_037788728.1	Penaeus monodon
SEQ_14490	4.51681	5.94707	13.9085	7.93737	10.0145	11.2699	26.0594	13.3577	13.1112	22.3585	32.1586	17.6672	cluster 5	TRNA pseudouridine(38/39) synthase-like	XP_037791151.1	Penaeus monodon
SEQ_2478	3500.53	4490.04	3311.76	4982.02	5464.78	5751.39	10320.4	17018.6	10753.3	28616.9	39351	35722	cluster 5	TRNA pseudouridine(38/39) synthase-like	XP_037791151.1	Penaeus monodon
SEQ_31797	3517.46	3518.68	2925.41	1855.36	1930.92	2162.88	1133.59	1129.68	1169.08	705.309	751.707	725.461	cluster 5	Tryptophan--tRNA ligase, mitochondrial-like isoform X1	XP_037802628.1	Penaeus monodon
SEQ_8814	22.584	31.7177	15.4539	115.092	105.152	168.109	476.888	519.041	679.595	646.364	1272.27	1203.58	cluster 5	Tubulin alpha-3 chain	XP_037785904.1	Penaeus monodon
SEQ_2651	451.681	523.342	397.164	1349.35	1425.81	1277.25	1021.53	957.936	736.41	1293.74	1253.18	1153.89	cluster 5	Tubulin alpha-3 chain	XP_037785904.1	Penaeus monodon
SEQ_6265	39.5221	31.7177	16.2265	57.546	44.4393	51.6536	65.1486	51.5224	42.6113	41.6681	46.2279	87.232	cluster 5	Tubulin alpha-3 chain	XP_037785904.1	Penaeus monodon
SEQ_6272	210.032	188.324	115.131	85.9882	83.8713	89.2198	119.005	143.118	100.519	44.717	70.3469	67.3563	cluster 5	Tubulin beta chain-like	XP_037795216.1	Penaeus monodon
SEQ_11573	55.3309	67.4001	51.7704	34.3953	23.7844	37.5663	23.4535	41.9813	30.5927	32.5215	45.223	28.7093	cluster 5	Tubulin beta-2 chain	XP_037779723.1	Penaeus monodon
SEQ_1237	77.9149	137.774	118.995	154.117	161.484	177.501	149.407	308.181	192.297	449.203	336.66	338.99	cluster 5	Tubulin beta-2 chain	XP_037779723.1	Penaeus monodon
SEQ_18843	1011.76	617.504	424.208	373.057	309.823	378.48	365.701	270.97	576.891	261.188	257.269	161.213	cluster 5	Tubulinpolyglutamylase complex subunit 2-like	XP_027227583.1	Litopenaeus vannamei
SEQ_12970	1921.9	1758.35	2058.45	3669.71	3803.63	3676.8	1309.92	1325.27	1503.41	1402.49	1330.56	1450.92	cluster 5	Tuftelin-interacting protein 11-like	XP_037772750.1	Penaeus monodon
SEQ_18981	0	5.94707	15.4539	2.64579	11.2663	13.1482	3.47459	9.54119	2.18519	23.3748	20.0991	6.62521	cluster 5	Tyrosine-protein kinase BAZ1B-like isoform X1	XP_037788835.1	Penaeus monodon
SEQ_12829	79.0441	112.994	149.902	150.81	92.0081	108.003	206.738	179.374	169.353	138.216	110.545	108.212	cluster 5	Tyrosine-protein kinase Dnt-like	XP_037789831.1	Penaeus monodon
SEQ_20849	29.3592	1.98236	18.5446	1.3229	8.76267	3.75663	1.7373	3.81648	2.18519	10.163	4.01982	4.41681	cluster 5	Tyrosine-protein phosphatase non-receptor type 2-like	XP_037789634.1	Penaeus monodon
SEQ_32563	81.3025	67.4001	60.27	158.747	153.347	229.154	205.87	176.512	236.001	208.341	174.862	247.341	cluster 5	Tyrosine--tRNA ligase, mitochondrial-like	XP_037772470.1	Penaeus monodon
SEQ_880	67.7521	47.5765	43.2708	102.524	99.5189	136.178	179.81	198.457	144.223	234.764	304.501	274.946	cluster 5	Tyrosine--tRNA ligase, mitochondrial-like	XP_037772470.1	Penaeus monodon
SEQ_27103	0	0	0	0	0	0	383.074	220.402	198.853	0	0	0	cluster 5	U2small nuclear ribonucleoprotein A'-like	XP_027218834.1	Litopenaeus vannamei
SEQ_27104	261.975	130.835	86.5416	185.205	189.023	169.048	211.95	92.5496	229.445	94.5155	84.4162	81.7109	cluster 5	U2small nuclear ribonucleoprotein A'-like	XP_027218834.1	Litopenaeus vannamei
SEQ_27105	1189.05	1213.2	852.28	621.099	619.02	829.275	928.585	1055.26	1133.02	1163.66	1151.68	978.323	cluster 5	U2small nuclear ribonucleoprotein A'-like	XP_027218834.1	Litopenaeus vannamei
SEQ_27106	792.7	819.704	615.063	533.127	639.049	770.108	788.733	930.266	1072.93	767.303	856.222	903.237	cluster 5	U2small nuclear ribonucleoprotein A'-like	XP_027218834.1	Litopenaeus vannamei
SEQ_18321	0	3.96471	3.09077	7.93737	7.51086	0	5.21189	3.81648	0	8.13037	6.02973	0	cluster 5	U3 small nucleolar ribonucleoprotein protein IMP4-like	XP_037800083.1	Penaeus monodon
SEQ_7577	285.688	353.85	985.956	602.579	720.417	606.695	774.834	1289.02	788.855	1349.64	1163.74	1228.98	cluster 5	U3 small nucleolar ribonucleoprotein protein MPP10-like	XP_037780574.1	Penaeus monodon
SEQ_31114	398.608	286.45	271.215	226.215	212.182	258.268	136.378	90.6413	118	152.444	98.4856	144.65	cluster 5	U4/U6 small nuclear ribonucleoprotein Prp31-like	XP_037796103.1	Penaeus monodon
SEQ_1255	0	0	0	21.1663	16.2735	9.39156	46.907	76.3296	97.2411	20.3259	41.2032	22.084	cluster 5	U4/U6 small nuclear ribonucleoprotein Prp4-like	XP_037801557.1	Penaeus monodon
SEQ_793	47.4265	41.6295	30.135	17.1976	16.2735	38.5054	64.28	86.8249	68.8336	36.5866	64.3171	56.3143	cluster 5	U4/U6small nuclear ribonucleoprotein Prp3-like	XP_027211001.1	Litopenaeus vannamei
SEQ_1275	5.64601	0	6.18154	2.64579	2.50362	3.75663	3.47459	0.954119	2.18519	2.03259	2.00991	4.41681	cluster 5	U6 snRNA phosphodiesterase-like isoform X1	XP_037799939.1	Penaeus monodon
SEQ_30884	966.597	934.681	708.559	707.749	639.675	744.751	726.19	690.782	709.095	349.606	446.2	403.034	cluster 5	U6snRNA-associated Sm-like protein LSm4	XP_027209982.1	Litopenaeus vannamei
SEQ_31086	243.908	245.812	274.306	323.448	315.456	277.051	241.484	247.117	251.297	252.041	249.229	274.946	cluster 5	U7 snRNA-associated Sm-like protein LSm11	XP_037786146.1	Penaeus monodon
SEQ_27305	154.701	177.421	373.211	437.217	542.66	454.552	251.908	587.738	369.298	285.579	422.081	461.556	cluster 5	Ubiquinonebiosynthesis monooxygenase COQ6, mitochondrial-like	XP_027206972.1	Litopenaeus vannamei
SEQ_17078	3614.58	4954.9	3590.7	9193.46	10007.6	10195.5	4836.63	6972.7	6722.75	626.038	1272.27	537.746	cluster 5	Ubiquitin carboxyl-terminal hydrolase 1-like isoform X2	XP_037803241.1	Penaeus monodon
SEQ_900	6.77521	21.8059	27.8169	58.8689	67.5978	29.1138	31.2713	32.4401	28.4075	75.2059	68.337	55.2101	cluster 5	Ubiquitin carboxyl-terminal hydrolase BAP1-like	XP_037793333.1	Penaeus monodon
SEQ_13354	621.061	597.68	392.528	665.416	563.941	630.174	430.849	370.198	550.669	455.3	520.567	461.556	cluster 5	Ubiquitin carboxyl-terminal hydrolase BAP1-like	XP_037793333.1	Penaeus monodon
SEQ_20951	55.3309	30.7265	29.3623	74.0822	68.8496	67.6193	142.458	74.4213	107.074	45.7333	32.1586	54.1059	cluster 5	UBX domain-containing protein 1-like isoform X1	XP_037775747.1	Penaeus monodon
SEQ_5209	54.2017	73.3472	66.4516	67.4677	78.8641	100.49	71.2291	74.4213	50.2595	82.32	71.3518	79.5025	cluster 5	UBX domain-containing protein 7-like	XP_037794644.1	Penaeus monodon
SEQ_22391	225.84	161.562	186.219	136.258	135.196	149.326	116.399	122.127	118	93.4992	90.446	88.3362	cluster 5	UDP-GlcNAc:betaGal beta-1,3-N-acetylglucosaminyltransferase-like protein 1	XP_037804568.1	Penaeus monodon
SEQ_20171	27.1008	43.6118	21.6354	39.0254	30.0435	31.9313	52.1189	41.0271	60.0928	18.2933	22.109	6.62521	cluster 5	UHRF1-binding protein 1-like isoform X2	XP_037794483.1	Penaeus monodon
SEQ_4320	178.414	164.536	148.357	80.6966	126.433	138.995	207.607	178.42	351.816	132.118	177.877	144.65	cluster 5	Uncharacterized protein C7orf26 homolog	XP_037797709.1	Penaeus monodon
SEQ_30357	333.115	287.442	363.166	246.72	257.873	279.869	219.768	211.815	234.908	239.846	258.274	289.301	cluster 5	Uncharacterized protein C9orf85 homolog	XP_037794950.1	Penaeus monodon
SEQ_14325	29.3592	13.8765	15.4539	46.3013	33.173	33.8096	39.0892	22.8989	39.3335	28.4563	11.0545	25.3966	cluster 5	Uncharacterized protein F21D5.5-like	XP_037791763.1	Penaeus monodon
SEQ_26832	417.805	306.274	146.812	560.908	486.328	569.129	1815.47	1029.49	1718.65	717.505	710.503	851.34	cluster 5	Uncharacterized protein LOC119568143	XP_037772474.1	Penaeus monodon
SEQ_5814	3401.16	3660.42	2657.29	2074.96	2188.16	2198.56	1757.28	1644.9	1745.97	1133.17	1163.74	1083.22	cluster 5	Uncharacterized protein LOC119568193	XP_037772537.1	Penaeus monodon
SEQ_22417	20.3256	39.6471	47.9069	513.283	537.653	709.063	1798.97	1420.68	689.429	1332.36	3724.36	440.577	cluster 5	Uncharacterized protein LOC119572289	XP_037775238.1	Penaeus monodon
SEQ_23967	728.335	436.118	434.253	470.951	424.364	447.978	667.122	532.399	621.688	829.297	641.161	663.625	cluster 5	Uncharacterized protein LOC119572383 isoform X1	XP_037775399.1	Penaeus monodon
SEQ_13552	1619.28	1134.9	828.327	1019.29	905.059	1114.78	1631.32	1559.99	1724.12	1471.6	1264.23	1607.72	cluster 5	Uncharacterized protein LOC119572383 isoform X1	XP_037775399.1	Penaeus monodon
SEQ_23968	1045.64	658.142	593.428	455.738	409.342	567.25	507.291	539.077	630.428	384.16	454.24	474.807	cluster 5	Uncharacterized protein LOC119572383 isoform X2	XP_037775400.1	Penaeus monodon
SEQ_7963	925.945	693.824	432.708	1084.11	1233.66	1363.65	939.877	811.956	1108.99	923.813	994.906	1114.14	cluster 5	Uncharacterized protein LOC119572564	XP_037775597.1	Penaeus monodon
SEQ_6802	334.244	242.839	148.357	783.154	870.008	990.81	1195.26	1051.44	1379.95	659.576	780.85	708.898	cluster 5	Uncharacterized protein LOC119572969	XP_037775860.1	Penaeus monodon
SEQ_3448	13.5504	33.7	26.2716	13.229	30.0435	17.844	12.1611	20.9906	20.7593	23.3748	28.1387	22.084	cluster 5	Uncharacterized protein LOC119573052	XP_037775975.1	Penaeus monodon
SEQ_24196	24.8424	21.8059	27.0442	21.8278	22.5326	20.6614	15.6357	11.4494	17.4815	14.2281	2.00991	4.41681	cluster 5	Uncharacterized protein LOC119573063	XP_037775988.1	Penaeus monodon
SEQ_17420	416.675	453.959	429.617	295.006	289.794	244.181	316.188	304.364	309.205	278.465	281.387	259.487	cluster 5	Uncharacterized protein LOC119573184	XP_037776192.1	Penaeus monodon
SEQ_24085	21898.6	26073.9	21055.1	11518.5	10787.5	11546.9	7853.45	8278.89	8606.39	3869.04	4692.14	4491.89	cluster 5	Uncharacterized protein LOC119573371	XP_037776515.1	Penaeus monodon
SEQ_33441	2.2584	2.97353	3.09077	7.93737	16.2735	30.053	407.396	854.891	741.873	1384.19	3231.94	1862.79	cluster 5	Uncharacterized protein LOC119574230	XP_037777311.1	Penaeus monodon
SEQ_9962	643.645	541.183	421.89	311.542	311.075	302.408	399.578	388.327	504.78	343.508	337.665	347.824	cluster 5	Uncharacterized protein LOC119574230	XP_037777311.1	Penaeus monodon
SEQ_11119	806.25	739.419	393.301	31807	35967	46732.4	33879.9	23479	25660.7	3130.19	9265.69	8092.7	cluster 5	Uncharacterized protein LOC119574566	XP_037777769.1	Penaeus monodon
SEQ_30344	196.481	220.041	195.491	195.789	161.484	152.143	85.9962	80.146	108.167	162.607	156.773	114.837	cluster 5	Uncharacterized protein LOC119575016 isoform X1	XP_037778263.1	Penaeus monodon
SEQ_1514	469.748	445.039	422.663	459.045	565.192	582.277	296.209	327.263	384.594	264.237	295.457	281.571	cluster 5	Uncharacterized protein LOC119575050	XP_037778359.1	Penaeus monodon
SEQ_13863	7.90441	0	3.86346	11.9061	5.63315	5.63494	6.08054	7.63296	2.18519	2.03259	4.01982	2.2084	cluster 5	Uncharacterized protein LOC119575329	XP_037778802.1	Penaeus monodon
SEQ_25134	199.869	149.668	78.8147	168.669	134.57	138.995	177.204	154.567	166.075	172.77	106.525	121.462	cluster 5	Uncharacterized protein LOC119576093	XP_037779564.1	Penaeus monodon
SEQ_27768	243.908	251.759	210.945	201.08	179.635	224.458	159.831	189.87	199.945	151.428	142.704	154.588	cluster 5	Uncharacterized protein LOC119576218 isoform X1	XP_037779733.1	Penaeus monodon
SEQ_27767	72.2689	63.4354	109.722	56.2231	63.2164	46.0187	23.4535	40.073	26.2223	33.5378	46.2279	46.3765	cluster 5	Uncharacterized protein LOC119576218 isoform X2	XP_037779734.1	Penaeus monodon
SEQ_8050	478.782	542.174	420.345	528.497	526.386	532.502	505.553	418.858	416.279	333.345	304.501	394.2	cluster 5	Uncharacterized protein LOC119576271	XP_037779795.1	Penaeus monodon
SEQ_25074	449.422	325.106	303.668	391.577	373.04	464.882	311.845	330.125	374.761	280.498	301.487	398.617	cluster 5	Uncharacterized protein LOC119576938	XP_037780516.1	Penaeus monodon
SEQ_25075	3762.5	4047.97	3034.36	1385.73	1343.82	1526.13	1783.33	1766.08	1794.04	1517.33	1450.15	1347.13	cluster 5	Uncharacterized protein LOC119576938	XP_037780516.1	Penaeus monodon
SEQ_11066	20.3256	81.2766	180.81	93.9256	150.843	124.908	63.4113	248.071	80.8522	155.493	275.358	367.699	cluster 5	Uncharacterized protein LOC119576969	XP_037780555.1	Penaeus monodon
SEQ_9475	860.452	626.424	784.283	655.495	691.625	723.15	969.411	767.112	832.559	938.041	879.336	961.76	cluster 5	Uncharacterized protein LOC119580766	XP_037784806.1	Penaeus monodon
SEQ_11756	3815.57	3366.04	2835.78	2135.81	1973.48	2417.39	1490.6	1507.51	1764.54	1051.87	1134.59	1160.52	cluster 5	Uncharacterized protein LOC119581093	XP_037785343.1	Penaeus monodon
SEQ_26280	652.679	804.836	1330.58	1479	1709.35	1618.17	1633.06	2597.11	1691.34	2776.52	2856.08	3024.41	cluster 5	Uncharacterized protein LOC119581518	XP_037785638.1	Penaeus monodon
SEQ_14960	0	0	0	6.61448	15.0217	18.7831	3.47459	7.63296	21.8519	8.13037	6.02973	11.042	cluster 5	Uncharacterized protein LOC119581667	XP_037785723.1	Penaeus monodon
SEQ_23802	2063.05	1564.08	1023.05	732.223	829.95	1033.07	822.61	911.184	1325.32	704.293	900.44	818.214	cluster 5	Uncharacterized protein LOC119581858 isoform X1	XP_037785933.1	Penaeus monodon
SEQ_24563	51.9433	98.1266	112.813	52.9158	46.9429	54.4711	20.8476	22.8989	30.5927	26.4237	32.1586	19.8756	cluster 5	Uncharacterized protein LOC119582107	XP_037786277.1	Penaeus monodon
SEQ_24564	60.9769	68.3913	122.858	85.9882	119.548	101.429	48.6443	111.632	61.1854	101.63	147.728	99.3782	cluster 5	Uncharacterized protein LOC119582107	XP_037786277.1	Penaeus monodon
SEQ_22139	16.938	11.8941	10.045	6.61448	10.6404	0.939156	2.60594	3.81648	6.55558	6.09777	9.0446	6.62521	cluster 5	Uncharacterized protein LOC119582261	XP_037786409.1	Penaeus monodon
SEQ_16797	6.77521	1.98236	6.95423	1.3229	7.51086	5.63494	3.47459	0	2.18519	10.163	4.01982	6.62521	cluster 5	Uncharacterized protein LOC119582263	XP_037786411.1	Penaeus monodon
SEQ_27588	0	3.96471	0	0.661448	1.25181	3.75663	1.7373	0	6.55558	48.7822	54.2676	45.2723	cluster 5	Uncharacterized protein LOC119582434	XP_037786575.1	Penaeus monodon
[truncated: 6,197 more rows]
